# Supplementary material for: {μ2-1,4-Bis[2-(4-pyrid­yl)ethen­yl]benzene-κ2 N:N′}bis­[bis­(acetyl­acetonato-κ2 O,O′)copper(II)]
Source: Acta Crystallogr Sect E Struct Rep Online. 2009 Nov 21;65(Pt 12):m1630. doi: 10.1107/S1600536809048582 (PMC2971849; doi:10.1107/S1600536809048582)
Supplement: Supplementary file 1 [file e-65-m1630-sup1.cif]

##############################################################################
###                                                                        ###
###        Electronic paper (Acta Crystallographica Section E)             ###
###                                                                        ###
##############################################################################
#                                                                            #
# This CIF contains the data in a paper accepted for publication in Acta     #
# Crystallographica Section E. It conforms to the requirements of Notes      #
# for Authors for Section E, and has been peer reviewed under the auspices   #
# of the IUCr Commission on Journals.                                        #
#                                                                            #
# Full details of the Crystallographic Information File format               #
# are given in the paper "The Crystallographic Information File (CIF):       #
# a New Standard Archive File for Crystallography" by S. R. Hall, F. H.      #
# Allen and I. D. Brown [Acta Cryst. (1991), A47, 655-685].                  #
#                                                                            #
# The current version of the core CIF dictionary is obtainable from          #
# ftp://ftp.iucr.org/pub/cif_core.dic. The current version number is 2.4.    #
#                                                                            #
# Software is freely available for graphical display of the structure(s) in  #
# this CIF.  For information consult the CIF home page http://www.iucr.org/  #
# cif/home.html                                                              #
#                                                                            #
# This file may be used for bona fide research purposes within the           #
# scientific community so long as proper attribution is given to the journal # 
# article from which it was obtained.                                        #
#                                                                            #
##############################################################################
                                             
data_global
_audit_creation_method     SHELXL-97
_journal_date_recd_electronic     2009-11-05
_journal_date_accepted     2009-11-16
_journal_name_full     'Acta Crystallographica, Section E'
_journal_year     2009
_journal_volume     65
_journal_issue     12
_journal_page_first     m1630
_journal_page_last     m1630
_journal_paper_category     QM
_journal_coeditor_code     CV2655
_publ_contact_author_name     'Dr Jian, Fang-Fang'
_publ_contact_author_address
;
Microscale Science Institute,
Department of Chemistry and Chemical Engineering,
Weifang University, Weifang 261061,
People's Republic of China
;
_publ_contact_author_email     ffj2003@163169.com
_publ_contact_author_fax     '86-536-8785802'
_publ_contact_author_phone     '86-536-8785802'
_publ_section_title
;\
{\m~2~-1,4-Bis[2-(4-pyridyl)ethenyl]benzene-\k^2^<i>N</i>:<i>N</i>'}\
bis[bis(acetylacetonato-\k^2^<i>O</i>,<i>O</i>')copper(II)]
;
loop_
    _publ_author_name
    _publ_author_footnote
    _publ_author_address
    'Fang-Fang Jian' .
;
Microscale Science Institute,
Weifang University,
Weifang 261061,
People's Republic of China
;
    'Jing Wang' .
;
New Materials and Function Coordination Chemistry Laboratory
Qingdao University of Science and Technology,
Qingdao 266042,
People's Republic of China
;
    'Jing Zhang' .
;
New Materials and Function Coordination Chemistry Laboratory
Qingdao University of Science and Technology,
Qingdao 266042,
People's Republic of China
;
data_I
_audit_creation_method     SHELXL-97
_chemical_name_systematic
;
{\m~2~-1,4-Bis[2-(4-pyridyl)ethenyl]benzene-
\k^2^<i>N</i>:<i>N</i>'}bis[bis(acetylacetonato-
\k^2^<i>O</i>,<i>O</i>')copper(II)]
;
_chemical_name_common     ?
_chemical_formula_moiety     'C40 H44 Cu2 N2 O8'
_chemical_formula_sum     'C40 H44 Cu2 N2 O8'
_chemical_formula_iupac     '[Cu2 (C5 H7 O2)4 (C20 H16 N2)]'
_chemical_formula_weight     807.85
_chemical_melting_point     ?
_symmetry_cell_setting     Monoclinic
_symmetry_space_group_name_H-M     'P 21/c'
_symmetry_space_group_name_Hall     '-P 2ybc'
loop_
    _symmetry_equiv_pos_as_xyz
    'x, y, z'
    '-x, y+1/2, -z+1/2'
    '-x, -y, -z'
    'x, -y-1/2, z-1/2'
_cell_length_a     7.9584(16)
_cell_length_b     18.594(4)
_cell_length_c     15.063(4)
_cell_angle_alpha     90.00
_cell_angle_beta     120.97(2)
_cell_angle_gamma     90.00
_cell_volume     1911.2(8)
_cell_formula_units_Z     2
_cell_measurement_reflns_used     1253
_cell_measurement_theta_min     1.92
_cell_measurement_theta_max     25.00
_cell_measurement_temperature     293(2)
_exptl_crystal_description     block
_exptl_crystal_colour     blue
_exptl_crystal_size_max     0.25
_exptl_crystal_size_mid     0.21
_exptl_crystal_size_min     0.20
_exptl_crystal_density_diffrn     1.404
_exptl_crystal_density_meas     ?
_exptl_crystal_density_method     'not measured'
_exptl_crystal_F_000     840
_exptl_absorpt_coefficient_mu     1.166
_exptl_absorpt_correction_type     multi-scan
_exptl_absorpt_process_details     '(SADABS; Sheldrick, 2000)'
_exptl_absorpt_correction_T_min     0.7592
_exptl_absorpt_correction_T_max     0.8002
_exptl_special_details
;
;
_diffrn_ambient_temperature     293(2)
_diffrn_radiation_type     MoK\a
_diffrn_radiation_wavelength     0.71073
_diffrn_radiation_source     'fine-focus sealed tube'
_diffrn_radiation_monochromator     graphite
_diffrn_measurement_device_type
                                 'Bruker SMART CCD area-detector diffractometer'
_diffrn_measurement_method     'phi and omega scans'
_diffrn_detector_area_resol_mean     ?
_diffrn_reflns_number     7784
_diffrn_reflns_av_R_equivalents     0.0224
_diffrn_reflns_av_sigmaI/netI     0.0324
_diffrn_reflns_theta_min     1.92
_diffrn_reflns_theta_max     25.00
_diffrn_reflns_theta_full     25.00
_diffrn_measured_fraction_theta_max     0.998
_diffrn_measured_fraction_theta_full     0.998
_diffrn_reflns_limit_h_min     -9
_diffrn_reflns_limit_h_max     5
_diffrn_reflns_limit_k_min     -22
_diffrn_reflns_limit_k_max     20
_diffrn_reflns_limit_l_min     -17
_diffrn_reflns_limit_l_max     17
_diffrn_standards_number     ?
_diffrn_standards_interval_count     ?
_diffrn_standards_interval_time     ?
_diffrn_standards_decay_%     ?
_refine_special_details
;
Refinement of <i>F</i>^2^ against ALL reflections. The weighted <i>R</i>-factor
<i>wR</i> and goodness of fit <i>S</i> are based on <i>F</i>^2^, conventional
<i>R</i>-factors <i>R</i> are based on <i>F</i>, with <i>F</i> set to zero for
negative <i>F</i>^2^. The threshold expression of <i>F</i>^2^ >
\s(<i>F</i>^2^) is used only for calculating <i>R</i>-factors(gt) <i>etc</i>.
and is not relevant to the choice of reflections for refinement.
<i>R</i>-factors based on <i>F</i>^2^ are statistically about twice as large
as those based on <i>F</i>, and <i>R</i>- factors based on ALL data will be
even larger.
;
_reflns_number_total     3352
_reflns_number_gt     2807
_reflns_threshold_expression     I>2sigma(I)
_refine_ls_structure_factor_coef     Fsqd
_refine_ls_matrix_type     full
_refine_ls_R_factor_all     0.0532
_refine_ls_R_factor_gt     0.0434
_refine_ls_wR_factor_gt     0.1068
_refine_ls_wR_factor_ref     0.1127
_refine_ls_goodness_of_fit_ref     0.988
_refine_ls_restrained_S_all     0.988
_refine_ls_number_reflns     3352
_refine_ls_number_parameters     235
_refine_ls_number_restraints     0
_refine_ls_hydrogen_treatment     constr
_refine_ls_weighting_scheme     calc
_refine_ls_weighting_details
         'calc w=1/[\s^2^(Fo^2^)+(0.0573P)^2^+1.3432P] where P=(Fo^2^+2Fc^2^)/3'
_atom_sites_solution_hydrogens     geom
_atom_sites_solution_primary     direct
_atom_sites_solution_secondary     difmap
_refine_ls_shift/su_max     0.000
_refine_ls_shift/su_mean     0.000
_refine_diff_density_max     0.406
_refine_diff_density_min     -0.194
_refine_ls_extinction_method     none
_refine_ls_extinction_coef     ?
loop_
    _atom_type_symbol
    _atom_type_description
    _atom_type_scat_dispersion_real
    _atom_type_scat_dispersion_imag
    _atom_type_scat_source
    'C' 'C' 0.0033 0.0016
                         'International Tables Vol C Tables 4.2.6.8 and 6.1.1.4'
    'H' 'H' 0.0000 0.0000
                         'International Tables Vol C Tables 4.2.6.8 and 6.1.1.4'
    'N' 'N' 0.0061 0.0033
                         'International Tables Vol C Tables 4.2.6.8 and 6.1.1.4'
    'O' 'O' 0.0106 0.0060
                         'International Tables Vol C Tables 4.2.6.8 and 6.1.1.4'
    'Cu' 'Cu' 0.3201 1.2651
                         'International Tables Vol C Tables 4.2.6.8 and 6.1.1.4'
_computing_data_collection     'SMART (Bruker, 1997)'
_computing_cell_refinement     'SAINT (Bruker, 1997)'
_computing_data_reduction     'SAINT (Bruker, 1997)'
_computing_structure_solution     'SHELXS97 (Sheldrick, 2008)'
_computing_structure_refinement     'SHELXL97 (Sheldrick, 2008)'
_computing_molecular_graphics     'SHELXTL (Sheldrick, 2008)'
_computing_publication_material     'SHELXTL (Sheldrick, 2008)'
loop_
    _atom_site_type_symbol
    _atom_site_label
    _atom_site_fract_x
    _atom_site_fract_y
    _atom_site_fract_z
    _atom_site_U_iso_or_equiv
    _atom_site_adp_type
    _atom_site_calc_flag
    _atom_site_refinement_flags
    _atom_site_occupancy
    _atom_site_disorder_assembly
    _atom_site_disorder_group
    Cu Cu1 0.51253(5) -0.173135(19) -0.13916(3) 0.04299(16) Uani d . 1 . .
    O O1 0.3204(3) -0.25040(12) -0.18542(17) 0.0531(6) Uani d . 1 . .
    O O2 0.3110(3) -0.10340(12) -0.22282(18) 0.0586(6) Uani d . 1 . .
    O O3 0.7113(3) -0.24740(12) -0.09329(17) 0.0564(6) Uani d . 1 . .
    O O4 0.6960(3) -0.09862(12) -0.12417(19) 0.0604(6) Uani d . 1 . .
    N N1 0.5307(4) -0.15375(13) 0.01154(18) 0.0414(6) Uani d . 1 . .
    C C1 0.0211(6) -0.0532(3) -0.3578(4) 0.0995(16) Uani d . 1 . .
    H H1A 0.1015 -0.0110 -0.3323 0.149 Uiso calc R 1 . .
    H H1B -0.0934 -0.0470 -0.3527 0.149 Uiso calc R 1 . .
    H H1C -0.0177 -0.0609 -0.4288 0.149 Uiso calc R 1 . .
    C C2 0.1362(5) -0.1177(2) -0.2939(3) 0.0629(9) Uani d . 1 . .
    C C3 0.0540(5) -0.1850(2) -0.3146(3) 0.0691(11) Uani d . 1 . .
    H H3A -0.0755 -0.1890 -0.3684 0.083 Uiso calc R 1 . .
    C C4 0.1463(5) -0.2471(2) -0.2628(3) 0.0579(9) Uani d . 1 . .
    C C5 0.0410(7) -0.3181(2) -0.2979(4) 0.0868(14) Uani d . 1 . .
    H H5A 0.1251 -0.3558 -0.2540 0.130 Uiso calc R 1 . .
    H H5B 0.0066 -0.3271 -0.3681 0.130 Uiso calc R 1 . .
    H H5C -0.0757 -0.3165 -0.2942 0.130 Uiso calc R 1 . .
    C C6 0.9651(7) -0.0436(3) -0.1201(4) 0.1045(17) Uani d . 1 . .
    H H6A 0.8839 -0.0022 -0.1323 0.157 Uiso calc R 1 . .
    H H6B 0.9885 -0.0490 -0.1763 0.157 Uiso calc R 1 . .
    H H6C 1.0878 -0.0374 -0.0565 0.157 Uiso calc R 1 . .
    C C7 0.8632(6) -0.1098(2) -0.1128(3) 0.0648(10) Uani d . 1 . .
    C C8 0.9518(6) -0.1755(2) -0.0957(3) 0.0747(12) Uani d . 1 . .
    H H8A 1.0737 -0.1769 -0.0901 0.090 Uiso calc R 1 . .
    C C9 0.8778(5) -0.2392(2) -0.0861(3) 0.0623(10) Uani d . 1 . .
    C C10 0.9943(7) -0.3073(3) -0.0657(4) 0.0896(14) Uani d . 1 . .
    H H10A 0.9217 -0.3470 -0.0616 0.134 Uiso calc R 1 . .
    H H10B 1.1167 -0.3029 -0.0015 0.134 Uiso calc R 1 . .
    H H10C 1.0187 -0.3154 -0.1210 0.134 Uiso calc R 1 . .
    C C11 0.4967(5) -0.20205(18) 0.0647(2) 0.0505(8) Uani d . 1 . .
    H H11A 0.4738 -0.2492 0.0409 0.061 Uiso calc R 1 . .
    C C12 0.4930(5) -0.18686(17) 0.1532(2) 0.0519(8) Uani d . 1 . .
    H H12A 0.4707 -0.2235 0.1879 0.062 Uiso calc R 1 . .
    C C13 0.5224(4) -0.11714(16) 0.1905(2) 0.0434(7) Uani d . 1 . .
    C C14 0.5614(5) -0.06650(17) 0.1356(2) 0.0514(8) Uani d . 1 . .
    H H14A 0.5842 -0.0188 0.1573 0.062 Uiso calc R 1 . .
    C C15 0.5661(5) -0.08703(17) 0.0498(2) 0.0513(8) Uani d . 1 . .
    H H15A 0.5959 -0.0522 0.0157 0.062 Uiso calc R 1 . .
    C C16 0.5141(5) -0.10005(17) 0.2825(2) 0.0488(8) Uani d . 1 . .
    H H16A 0.5061 -0.1388 0.3192 0.059 Uiso calc R 1 . .
    C C17 0.5167(5) -0.03530(16) 0.3193(2) 0.0451(7) Uani d . 1 . .
    H H17A 0.5261 0.0034 0.2830 0.054 Uiso calc R 1 . .
    C C18 0.5065(4) -0.01843(16) 0.4102(2) 0.0420(7) Uani d . 1 . .
    C C19 0.5343(5) 0.05182(16) 0.4469(2) 0.0501(8) Uani d . 1 . .
    H H19A 0.5577 0.0877 0.4115 0.060 Uiso calc R 1 . .
    C C20 0.4717(5) -0.07005(17) 0.4662(2) 0.0505(8) Uani d . 1 . .
    H H20A 0.4522 -0.1177 0.4444 0.061 Uiso calc R 1 . .
loop_
    _atom_site_aniso_label
    _atom_site_aniso_U_11
    _atom_site_aniso_U_22
    _atom_site_aniso_U_33
    _atom_site_aniso_U_12
    _atom_site_aniso_U_13
    _atom_site_aniso_U_23
    Cu1 0.0456(2) 0.0468(2) 0.0388(2) 0.00112(16) 0.02331(18) -0.00511(16)
    O1 0.0523(14) 0.0536(13) 0.0514(13) -0.0059(10) 0.0252(11) -0.0089(10)
    O2 0.0541(15) 0.0537(14) 0.0549(14) 0.0064(11) 0.0186(12) -0.0004(11)
    O3 0.0531(14) 0.0571(14) 0.0565(14) 0.0087(11) 0.0263(12) -0.0045(11)
    O4 0.0600(15) 0.0584(14) 0.0720(16) -0.0050(11) 0.0405(13) -0.0016(12)
    N1 0.0477(15) 0.0439(14) 0.0347(13) 0.0026(11) 0.0226(11) -0.0037(10)
    C1 0.073(3) 0.101(4) 0.094(4) 0.027(3) 0.021(3) 0.024(3)
    C2 0.054(2) 0.080(3) 0.052(2) 0.0147(19) 0.0260(18) 0.0080(18)
    C3 0.045(2) 0.093(3) 0.055(2) -0.006(2) 0.0155(17) 0.003(2)
    C4 0.055(2) 0.077(2) 0.049(2) -0.0143(18) 0.0314(18) -0.0138(18)
    C5 0.076(3) 0.094(3) 0.084(3) -0.035(2) 0.037(3) -0.021(2)
    C6 0.088(3) 0.118(4) 0.122(4) -0.030(3) 0.065(3) 0.000(3)
    C7 0.059(2) 0.089(3) 0.053(2) -0.012(2) 0.0331(19) -0.0033(19)
    C8 0.050(2) 0.103(3) 0.078(3) 0.007(2) 0.038(2) 0.008(2)
    C9 0.053(2) 0.089(3) 0.0406(18) 0.019(2) 0.0211(17) -0.0028(18)
    C10 0.077(3) 0.110(4) 0.084(3) 0.037(3) 0.043(3) 0.008(3)
    C11 0.064(2) 0.0442(17) 0.0515(19) -0.0086(15) 0.0354(17) -0.0137(15)
    C12 0.076(2) 0.0423(17) 0.052(2) -0.0084(15) 0.0434(19) -0.0021(14)
    C13 0.0547(19) 0.0422(16) 0.0375(16) 0.0041(14) 0.0269(14) -0.0002(13)
    C14 0.083(2) 0.0383(17) 0.0457(18) 0.0030(16) 0.0419(18) -0.0020(13)
    C15 0.076(2) 0.0444(18) 0.0431(17) 0.0049(16) 0.0371(17) 0.0047(14)
    C16 0.071(2) 0.0450(18) 0.0416(17) 0.0018(15) 0.0368(16) 0.0023(13)
    C17 0.061(2) 0.0444(17) 0.0392(16) 0.0014(14) 0.0329(15) 0.0028(13)
    C18 0.0495(18) 0.0436(16) 0.0356(15) 0.0021(13) 0.0239(14) -0.0014(13)
    C19 0.075(2) 0.0424(17) 0.0457(18) -0.0034(15) 0.0401(17) 0.0014(13)
    C20 0.074(2) 0.0399(17) 0.0471(18) -0.0049(15) 0.0379(17) -0.0075(14)
_geom_special_details
;
All e.s.d.'s (except the e.s.d. in the dihedral angle between two l.s. planes)
are estimated using the full covariance matrix. The cell e.s.d.'s are taken
into account individually in the estimation of e.s.d.'s in distances, angles
and torsion angles; correlations between e.s.d.'s in cell parameters are only
used when they are defined by crystal symmetry. An approximate (isotropic)
treatment of cell e.s.d.'s is used for estimating e.s.d.'s involving l.s.
planes.
;
loop_
    _geom_bond_atom_site_label_1
    _geom_bond_atom_site_label_2
    _geom_bond_site_symmetry_2
    _geom_bond_distance
    _geom_bond_publ_flag
    Cu1 O2 . 1.939(2) ?
    Cu1 O4 . 1.940(2) ?
    Cu1 O3 . 1.940(2) ?
    Cu1 O1 . 1.947(2) ?
    Cu1 N1 . 2.228(2) ?
    O1 C4 . 1.273(4) ?
    O2 C2 . 1.273(4) ?
    O3 C9 . 1.282(4) ?
    O4 C7 . 1.269(4) ?
    N1 C11 . 1.320(4) ?
    N1 C15 . 1.335(4) ?
    C1 C2 . 1.515(5) ?
    C1 H1A . 0.9600 ?
    C1 H1B . 0.9600 ?
    C1 H1C . 0.9600 ?
    C2 C3 . 1.371(5) ?
    C3 C4 . 1.376(5) ?
    C3 H3A . 0.9300 ?
    C4 C5 . 1.505(5) ?
    C5 H5A . 0.9600 ?
    C5 H5B . 0.9600 ?
    C5 H5C . 0.9600 ?
    C6 C7 . 1.511(6) ?
    C6 H6A . 0.9600 ?
    C6 H6B . 0.9600 ?
    C6 H6C . 0.9600 ?
    C7 C8 . 1.367(5) ?
    C8 C9 . 1.363(6) ?
    C8 H8A . 0.9300 ?
    C9 C10 . 1.504(5) ?
    C10 H10A . 0.9600 ?
    C10 H10B . 0.9600 ?
    C10 H10C . 0.9600 ?
    C11 C12 . 1.378(4) ?
    C11 H11A . 0.9300 ?
    C12 C13 . 1.384(4) ?
    C12 H12A . 0.9300 ?
    C13 C14 . 1.389(4) ?
    C13 C16 . 1.456(4) ?
    C14 C15 . 1.368(4) ?
    C14 H14A . 0.9300 ?
    C15 H15A . 0.9300 ?
    C16 C17 . 1.321(4) ?
    C16 H16A . 0.9300 ?
    C17 C18 . 1.448(4) ?
    C17 H17A . 0.9300 ?
    C18 C19 . 1.391(4) ?
    C18 C20 . 1.397(4) ?
    C19 C20 3_656 1.376(4) ?
    C19 H19A . 0.9300 ?
    C20 C19 3_656 1.376(4) ?
    C20 H20A . 0.9300 ?
loop_
    _geom_angle_atom_site_label_1
    _geom_angle_atom_site_label_2
    _geom_angle_atom_site_label_3
    _geom_angle_site_symmetry_1
    _geom_angle_site_symmetry_3
    _geom_angle
    _geom_angle_publ_flag
    O2 Cu1 O4 . . 85.37(10) ?
    O2 Cu1 O3 . . 163.25(10) ?
    O4 Cu1 O3 . . 92.29(11) ?
    O2 Cu1 O1 . . 91.51(10) ?
    O4 Cu1 O1 . . 166.93(10) ?
    O3 Cu1 O1 . . 87.05(10) ?
    O2 Cu1 N1 . . 98.77(10) ?
    O4 Cu1 N1 . . 96.62(10) ?
    O3 Cu1 N1 . . 97.98(9) ?
    O1 Cu1 N1 . . 96.40(9) ?
    C4 O1 Cu1 . . 125.2(2) ?
    C2 O2 Cu1 . . 125.9(2) ?
    C9 O3 Cu1 . . 124.3(2) ?
    C7 O4 Cu1 . . 124.9(2) ?
    C11 N1 C15 . . 115.7(3) ?
    C11 N1 Cu1 . . 125.5(2) ?
    C15 N1 Cu1 . . 118.6(2) ?
    C2 C1 H1A . . 109.5 ?
    C2 C1 H1B . . 109.5 ?
    H1A C1 H1B . . 109.5 ?
    C2 C1 H1C . . 109.5 ?
    H1A C1 H1C . . 109.5 ?
    H1B C1 H1C . . 109.5 ?
    O2 C2 C3 . . 124.7(3) ?
    O2 C2 C1 . . 114.2(4) ?
    C3 C2 C1 . . 121.1(4) ?
    C2 C3 C4 . . 125.7(3) ?
    C2 C3 H3A . . 117.1 ?
    C4 C3 H3A . . 117.1 ?
    O1 C4 C3 . . 124.8(3) ?
    O1 C4 C5 . . 115.3(3) ?
    C3 C4 C5 . . 119.9(3) ?
    C4 C5 H5A . . 109.5 ?
    C4 C5 H5B . . 109.5 ?
    H5A C5 H5B . . 109.5 ?
    C4 C5 H5C . . 109.5 ?
    H5A C5 H5C . . 109.5 ?
    H5B C5 H5C . . 109.5 ?
    C7 C6 H6A . . 109.5 ?
    C7 C6 H6B . . 109.5 ?
    H6A C6 H6B . . 109.5 ?
    C7 C6 H6C . . 109.5 ?
    H6A C6 H6C . . 109.5 ?
    H6B C6 H6C . . 109.5 ?
    O4 C7 C8 . . 125.2(4) ?
    O4 C7 C6 . . 114.9(4) ?
    C8 C7 C6 . . 119.9(4) ?
    C9 C8 C7 . . 125.9(4) ?
    C9 C8 H8A . . 117.0 ?
    C7 C8 H8A . . 117.0 ?
    O3 C9 C8 . . 125.4(3) ?
    O3 C9 C10 . . 114.7(4) ?
    C8 C9 C10 . . 119.9(4) ?
    C9 C10 H10A . . 109.5 ?
    C9 C10 H10B . . 109.5 ?
    H10A C10 H10B . . 109.5 ?
    C9 C10 H10C . . 109.5 ?
    H10A C10 H10C . . 109.5 ?
    H10B C10 H10C . . 109.5 ?
    N1 C11 C12 . . 124.1(3) ?
    N1 C11 H11A . . 118.0 ?
    C12 C11 H11A . . 118.0 ?
    C11 C12 C13 . . 120.1(3) ?
    C11 C12 H12A . . 120.0 ?
    C13 C12 H12A . . 120.0 ?
    C12 C13 C14 . . 115.9(3) ?
    C12 C13 C16 . . 120.6(3) ?
    C14 C13 C16 . . 123.5(3) ?
    C15 C14 C13 . . 119.8(3) ?
    C15 C14 H14A . . 120.1 ?
    C13 C14 H14A . . 120.1 ?
    N1 C15 C14 . . 124.4(3) ?
    N1 C15 H15A . . 117.8 ?
    C14 C15 H15A . . 117.8 ?
    C17 C16 C13 . . 126.8(3) ?
    C17 C16 H16A . . 116.6 ?
    C13 C16 H16A . . 116.6 ?
    C16 C17 C18 . . 126.7(3) ?
    C16 C17 H17A . . 116.6 ?
    C18 C17 H17A . . 116.6 ?
    C19 C18 C20 . . 116.5(3) ?
    C19 C18 C17 . . 120.3(3) ?
    C20 C18 C17 . . 123.2(3) ?
    C20 C19 C18 3_656 . 122.2(3) ?
    C20 C19 H19A 3_656 . 118.9 ?
    C18 C19 H19A . . 118.9 ?
    C19 C20 C18 3_656 . 121.3(3) ?
    C19 C20 H20A 3_656 . 119.3 ?
    C18 C20 H20A . . 119.3 ?
loop_
    _geom_hbond_atom_site_label_D
    _geom_hbond_atom_site_label_H
    _geom_hbond_atom_site_label_A
    _geom_hbond_site_symmetry_A
    _geom_hbond_distance_DH
    _geom_hbond_distance_HA
    _geom_hbond_distance_DA
    _geom_hbond_angle_DHA
    C14 H14A O2 3_655 0.93 2.45 3.371(4) 172.6
    C16 H16A O1 4_556 0.93 2.52 3.333(4) 146.8
    C16 H16A O3 4_556 0.93 2.58 3.315(4) 136.0
