# Supplementary material for: {μ2-1,4-Bis[2-(4-pyrid­yl)ethen­yl]benzene-κ2 N:N′}bis­[bis­(acetyl­acetonato-κ2 O,O′)copper(II)]
Source: Acta Crystallogr Sect E Struct Rep Online. 2009 Nov 21;65(Pt 12):m1630. doi: 10.1107/S1600536809048582 (PMC2971849; doi:10.1107/S1600536809048582)
Supplement: Supplementary file 2 [file e-65-m1630-Isup2.hkl]

# 
# h,k,l, Fc-squared, Fo-squared, sigma(Fo-squared) and status flag 
# 
data_I
_shelx_title ' B in      P21/c' 
_shelx_refln_list_code          4 
_shelx_F_calc_maximum      292.46 
_exptl_crystal_F_000       840.00 
_reflns_d_resolution_high  0.8409 
 
loop_ 
 _symmetry_equiv_pos_as_xyz 
 'x, y, z' 
 '-x, y+1/2, -z+1/2' 
 '-x, -y, -z' 
 'x, -y-1/2, z-1/2' 
 
_cell_length_a     7.9584 
_cell_length_b    18.5940 
_cell_length_c    15.0630 
_cell_angle_alpha  90.000 
_cell_angle_beta  120.970 
_cell_angle_gamma  90.000 
 
_shelx_F_squared_multiplier     1.000 
 
loop_ 
 _refln_index_h 
 _refln_index_k 
 _refln_index_l 
 _refln_F_squared_calc 
 _refln_F_squared_meas 
 _refln_F_squared_sigma 
 _refln_observed_status 
   1   0   0    35634.00    38258.43    979.04 o 
   2   0   0    85535.61    88604.16   1641.56 o 
   3   0   0    11414.62    11760.96    223.52 o 
   4   0   0    12945.93    11971.96    229.78 o 
   5   0   0     9467.41     9584.72    269.12 o 
   6   0   0     3342.07     2926.38    102.82 o 
   7   0   0      187.21      143.06     24.14 o 
   8   0   0      141.38      150.21     25.93 o 
   1   1   0       91.95      102.39      2.53 o 
   2   1   0      630.37      633.53     17.88 o 
   3   1   0      263.37      235.62      6.32 o 
   4   1   0      764.24      762.93     27.27 o 
   5   1   0      819.95      766.63     28.76 o 
   6   1   0      471.42      439.90     22.76 o 
   7   1   0       43.83       49.78     29.51 o 
   8   1   0       65.49       69.21     15.25 o 
   0   2   0     9452.07    10300.90    279.85 o 
   1   2   0      750.88      925.19     12.43 o 
   2   2   0       11.44        7.10      1.93 o 
   3   2   0      157.79      121.96      4.97 o 
   4   2   0      414.49      331.30     12.76 o 
   5   2   0     1130.64     1074.48     34.45 o 
   6   2   0      293.88      319.28     20.11 o 
   7   2   0       47.32       42.96     11.96 o 
   8   2   0       26.63       34.78     12.67 o 
   1   3   0      423.91      441.35      7.32 o 
   2   3   0      399.45      421.00      7.95 o 
   3   3   0      571.09      556.02     11.46 o 
   4   3   0       98.70      109.22      5.57 o 
   5   3   0        1.21       -6.71      5.69 o 
   6   3   0        1.62       -0.07      7.51 o 
   7   3   0       32.28       30.65     10.94 o 
   8   3   0        0.51       -2.44      9.23 o 
   0   4   0     1641.88     1851.68     55.43 o 
   1   4   0     3659.59     4028.25     56.08 o 
   2   4   0     2086.57     2168.76     28.83 o 
   3   4   0     1362.51     1476.76     22.00 o 
   4   4   0      342.65      321.12      8.53 o 
   5   4   0      162.79      170.35     19.67 o 
   6   4   0       55.87       53.81     10.42 o 
   7   4   0       26.88       37.23     14.75 o 
   1   5   0       10.08       10.12      1.84 o 
   2   5   0      379.14      374.12      7.85 o 
   3   5   0      278.36      292.97     11.94 o 
   4   5   0      421.69      373.76      9.40 o 
   5   5   0       92.93       89.94      8.93 o 
   6   5   0       98.89       88.60     12.64 o 
   7   5   0      251.39      266.53     21.47 o 
   0   6   0       27.23       25.93      5.36 o 
   1   6   0      659.43      470.07     10.20 o 
   2   6   0    21096.99    23437.39    277.78 o 
   3   6   0     5506.74     5498.73     69.94 o 
   4   6   0     4043.37     4243.60     56.57 o 
   5   6   0      341.41      375.78     21.01 o 
   6   6   0      259.81      248.57     18.64 o 
   7   6   0      977.03     1009.89     38.57 o 
   1   7   0       15.38       11.02      2.48 o 
   2   7   0      271.48      279.48      7.67 o 
   3   7   0      144.09      109.48      8.55 o 
   4   7   0      151.01      144.86      9.49 o 
   5   7   0        1.31        1.63      5.13 o 
   6   7   0       53.13       77.13     11.96 o 
   7   7   0      127.85      148.42     17.38 o 
   0   8   0     3913.05     4044.90    120.70 o 
   1   8   0     1479.58     1454.98     25.22 o 
   2   8   0    18907.43    20808.13    248.03 o 
   3   8   0     1149.15     1144.12     19.67 o 
   4   8   0     3455.94     3494.29     56.94 o 
   5   8   0        3.46        9.75      6.87 o 
   6   8   0      115.22      144.01     15.17 o 
   7   8   0      339.84      323.40     23.39 o 
   1   9   0       59.06       61.41      4.86 o 
   2   9   0       75.40       85.21      5.11 o 
   3   9   0       12.09        9.96      3.10 o 
   4   9   0       40.07       41.93      4.70 o 
   5   9   0       58.50       75.54     16.54 o 
   6   9   0        3.45       15.20     12.52 o 
   7   9   0        1.13       -3.46      9.42 o 
   0  10   0       44.21       40.23      8.94 o 
   1  10   0        0.48        0.36      3.24 o 
   2  10   0        1.26        1.42      2.72 o 
   3  10   0       11.01       19.83      3.97 o 
   4  10   0        1.66        2.12      3.66 o 
   5  10   0        0.18       17.48      6.87 o 
   6  10   0        2.44        1.86      7.88 o 
   7  10   0        4.41       -1.21      7.25 o 
   1  11   0       36.79       42.76      7.25 o 
   2  11   0       31.96       30.68      4.17 o 
   3  11   0       18.74       20.60      4.06 o 
   4  11   0       12.91       15.13      4.06 o 
   5  11   0       86.37       89.62     11.96 o 
   6  11   0       21.85       16.80     14.75 o 
   7  11   0        3.02       13.66      9.02 o 
   0  12   0     4839.25     5141.95    156.47 o 
   1  12   0     2703.50     2548.91    107.29 o 
   2  12   0      401.13      388.60     15.94 o 
   3  12   0      402.34      402.27     11.29 o 
   4  12   0      411.84      388.86     12.63 o 
   5  12   0      564.65      546.86     24.63 o 
   6  12   0      162.25      203.52     19.67 o 
   1  13   0       44.49       66.72     19.67 o 
   2  13   0       41.52       44.58      5.63 o 
   3  13   0       93.85      102.35      6.54 o 
   4  13   0      149.87      149.87      9.28 o 
   5  13   0      241.83      275.26     18.97 o 
   6  13   0      137.86      182.75     17.07 o 
   0  14   0     6889.43     7137.58    214.58 o 
   1  14   0      803.46      871.85     29.69 o 
   2  14   0      532.06      485.30     14.30 o 
   3  14   0      296.97      338.94     11.05 o 
   4  14   0      559.52      587.47     17.14 o 
   5  14   0      879.57      829.97     31.59 o 
   6  14   0      355.27      384.79     39.34 o 
   1  15   0       41.59       49.63      9.84 o 
   2  15   0        8.69        9.46      5.98 o 
   3  15   0       28.00       30.69      4.78 o 
   4  15   0        0.51        5.22     10.73 o 
   5  15   0        2.34       37.32     13.86 o 
   0  16   0      372.33      343.33     26.82 o 
   1  16   0       14.15        8.90      6.62 o 
   2  16   0       43.39       42.92      8.78 o 
   3  16   0        1.42       -3.08      3.88 o 
   4  16   0        7.21        6.59      4.94 o 
   5  16   0        3.41       11.62      8.15 o 
   1  17   0        5.81       10.61      7.25 o 
   2  17   0        0.27        1.70      6.23 o 
   3  17   0       28.46       37.78      6.29 o 
   4  17   0        9.26        9.04      5.28 o 
   5  17   0        5.55       18.67      7.88 o 
   0  18   0      141.04      146.63     20.56 o 
   1  18   0      171.95      173.50     23.69 o 
   2  18   0      267.45      264.19     18.64 o 
   3  18   0      206.82      212.71     22.35 o 
   4  18   0       82.60      110.87     19.67 o 
   1  19   0        0.21       -2.87      5.78 o 
   2  19   0        6.27        8.49      7.59 o 
   3  19   0       22.95       26.71      9.66 o 
   4  19   0       12.59       21.46     12.52 o 
   0  20   0       31.19       28.61     13.41 o 
   1  20   0      147.03      188.88     17.38 o 
   2  20   0      411.89      431.58     24.00 o 
   3  20   0      295.93      287.11     20.86 o 
   1  21   0        3.95       14.27      7.88 o 
   2  21   0        5.90       16.16     10.28 o 
   0  22   0       13.13       25.93     15.20 o 
  -8   1   1        0.39        6.76      8.52 o 
  -7   1   1        2.66       12.96      8.85 o 
  -6   1   1       46.01       34.09     15.20 o 
  -5   1   1      177.66      152.51     13.28 o 
  -4   1   1      159.19      121.46      9.45 o 
  -3   1   1      280.64      242.89     15.10 o 
  -2   1   1      660.95      648.22     15.20 o 
  -1   1   1     1626.22     1692.81     26.95 o 
   0   1   1     3392.85     3726.34     59.00 o 
   1   1   1       35.00       39.02      2.15 o 
   2   1   1      330.73      342.80     16.09 o 
   3   1   1       22.68       32.21      3.16 o 
   4   1   1        5.21        5.81      2.53 o 
   5   1   1      102.86      101.32     12.64 o 
   6   1   1        1.26       17.12     10.73 o 
   7   1   1        0.62       13.71      8.38 o 
  -8   2   1       82.36       92.54     15.81 o 
  -7   2   1      302.03      274.30     31.29 o 
  -6   2   1     1392.53     1281.53     40.75 o 
  -5   2   1     3104.49     2953.01     68.90 o 
  -4   2   1     1026.98      854.44     15.55 o 
  -3   2   1     1739.05     1519.04     23.66 o 
  -2   2   1       17.16       14.47      1.86 o 
  -1   2   1      452.52      363.13      9.88 o 
   0   2   1     6675.31     7611.37    118.43 o 
   1   2   1     8369.74     9708.83    115.76 o 
   2   2   1     1315.30     1596.60     24.97 o 
   3   2   1     1817.92     1918.88     30.35 o 
   4   2   1       84.12       77.65      5.06 o 
   5   2   1       35.22       59.67     10.75 o 
   6   2   1        1.39       16.23      8.15 o 
   7   2   1       63.86       38.49     11.68 o 
  -8   3   1        9.85        2.62     13.41 o 
  -7   3   1       67.45       68.65     23.25 o 
  -6   3   1      287.71      273.00     18.94 o 
  -5   3   1      938.87      880.82     29.71 o 
  -4   3   1     1911.75     1957.75     30.88 o 
  -3   3   1     5232.70     5695.22     78.97 o 
  -2   3   1     8887.12     9652.50    115.78 o 
  -1   3   1    21438.89    23809.14    314.57 o 
   0   3   1    24755.53    25653.34    338.97 o 
   1   3   1    21161.63    23809.17    280.21 o 
   2   3   1    12865.66    13816.46    164.82 o 
   3   3   1     9239.55     9757.90    133.53 o 
   4   3   1     4678.49     4606.79     67.66 o 
   5   3   1     3126.77     2924.37     70.49 o 
   6   3   1      958.22      900.36     34.14 o 
   7   3   1      507.98      432.52     29.51 o 
  -8   4   1      186.51      205.81     20.54 o 
  -7   4   1      499.60      522.97     26.23 o 
  -6   4   1      186.95      241.92     14.06 o 
  -5   4   1     1203.35     1106.06     37.11 o 
  -4   4   1      971.82     1085.12     17.66 o 
  -3   4   1     6019.06     6245.28     77.41 o 
  -2   4   1     2328.55     2442.16     32.18 o 
  -1   4   1     9483.54    10050.18    134.72 o 
   0   4   1     1198.26     1189.23     18.88 o 
   1   4   1    15159.28    16368.77    193.80 o 
   2   4   1     6651.67     7295.05     89.16 o 
   3   4   1     5582.35     5648.94     71.54 o 
   4   4   1      943.11      967.94     20.35 o 
   5   4   1      465.41      407.70     20.54 o 
   6   4   1       35.71       52.36     10.69 o 
   7   4   1      126.77      115.30     16.40 o 
  -8   5   1        2.21       17.25     10.53 o 
  -7   5   1       21.54       31.40     10.42 o 
  -6   5   1        0.33        9.08      6.26 o 
  -5   5   1       58.55       75.09     11.18 o 
  -4   5   1      278.61      229.81      7.04 o 
  -3   5   1      929.29      902.38     15.19 o 
  -2   5   1     1463.80     1442.78     20.81 o 
  -1   5   1      646.48      620.60     11.60 o 
   0   5   1      442.20      417.98     19.22 o 
   1   5   1     3741.28     3994.74     50.34 o 
   2   5   1     4170.12     4337.09     55.30 o 
   3   5   1     3234.69     3335.39     44.61 o 
   4   5   1     1135.12     1125.58     19.70 o 
   5   5   1      630.70      594.35     24.63 o 
   6   5   1      325.83      351.27     24.59 o 
   7   5   1      318.84      310.37     23.37 o 
  -8   6   1        0.42        4.18     10.53 o 
  -7   6   1       84.44      101.79     20.56 o 
  -6   6   1       51.94       58.38      8.26 o 
  -5   6   1       62.02       58.85      7.44 o 
  -4   6   1      104.50       94.32      4.97 o 
  -3   6   1      311.00      334.87      8.48 o 
  -2   6   1     1262.57     1248.69     18.91 o 
  -1   6   1      268.91      284.57      7.26 o 
   0   6   1      136.00      163.04     11.18 o 
   1   6   1      156.85      218.68      5.72 o 
   2   6   1      840.83     1032.48     16.70 o 
   3   6   1       15.76       27.38      3.35 o 
   4   6   1      193.33      188.13      7.71 o 
   5   6   1       80.36       65.60     12.52 o 
   6   6   1        1.75        7.15      8.22 o 
   7   6   1       23.32       23.86     11.05 o 
  -7   7   1        0.12       -1.54      9.02 o 
  -6   7   1       26.85       41.35     10.06 o 
  -5   7   1       13.95       11.29      5.78 o 
  -4   7   1       64.78       62.70      4.59 o 
  -3   7   1        0.28       -0.26      2.20 o 
  -2   7   1      290.89      293.05      8.67 o 
  -1   7   1        2.04        2.50      1.84 o 
   0   7   1      121.46      108.71     10.28 o 
   1   7   1        2.15        1.10      1.75 o 
   2   7   1      847.40      816.64     14.72 o 
   3   7   1      227.63      241.41      7.76 o 
   4   7   1      270.83      259.07      8.77 o 
   5   7   1       44.70       57.19     11.62 o 
   6   7   1       29.70       23.65      9.78 o 
   7   7   1       16.15       22.22     10.73 o 
  -7   8   1      320.73      359.25     32.63 o 
  -6   8   1       69.36       89.71     16.09 o 
  -5   8   1      235.10      242.22     26.82 o 
  -4   8   1     1435.37     1451.34     36.51 o 
  -3   8   1     1864.15     1870.96     28.13 o 
  -2   8   1     5145.94     5537.59     78.97 o 
  -1   8   1      340.50      323.80     15.63 o 
   0   8   1      355.79      306.99     12.64 o 
   1   8   1     2335.59     2434.26     46.24 o 
   2   8   1     3292.76     3480.24     46.60 o 
   3   8   1      673.70      622.73     13.81 o 
   4   8   1      444.98      437.92     12.39 o 
   5   8   1       29.39       26.18      9.15 o 
   6   8   1       49.78       69.62     12.60 o 
   7   8   1       10.01       25.68     10.30 o 
  -7   9   1        3.64       13.13      9.02 o 
  -6   9   1        1.48        2.50      7.73 o 
  -5   9   1        5.58       10.43      5.59 o 
  -4   9   1      316.27      302.70     12.95 o 
  -3   9   1      386.65      392.58     14.53 o 
  -2   9   1     1587.23     1480.99     26.15 o 
  -1   9   1      848.54      807.74     19.62 o 
   0   9   1      652.59      576.17     26.82 o 
   1   9   1     2173.04     2188.04     35.57 o 
   2   9   1     2412.59     2421.97     34.70 o 
   3   9   1     1409.32     1378.06     23.10 o 
   4   9   1      795.68      793.74     18.93 o 
   5   9   1      328.93      340.71     18.94 o 
   6   9   1      360.13      371.08     22.65 o 
   7   9   1      291.52      307.05     38.00 o 
  -7  10   1      656.99      625.79     33.53 o 
  -6  10   1      739.90      703.62     29.39 o 
  -5  10   1     1354.16     1420.36     60.35 o 
  -4  10   1     3180.52     3232.18     46.21 o 
  -3  10   1     2659.13     2784.60     40.12 o 
  -2  10   1     5845.12     6414.50     92.09 o 
  -1  10   1     4235.42     4236.12     73.81 o 
   0  10   1     1688.58     1703.96     42.67 o 
   1  10   1     3379.34     3401.27     82.43 o 
   2  10   1      890.93      874.90     16.55 o 
   3  10   1      504.34      481.16     17.31 o 
   4  10   1      478.99      461.21     21.67 o 
   5  10   1       38.43       47.00     10.30 o 
   6  10   1      115.33      135.83     15.48 o 
  -7  11   1        0.80        5.44      9.39 o 
  -6  11   1       18.15       26.03      8.52 o 
  -5  11   1       76.62       69.17      8.58 o 
  -4  11   1      150.47      147.26      7.71 o 
  -3  11   1      277.44      276.25      9.21 o 
  -2  11   1      788.30      813.62     18.01 o 
  -1  11   1     1851.52     1974.11     39.92 o 
   0  11   1     2190.93     2304.42     55.32 o 
   1  11   1     2019.45     2110.23     41.57 o 
   2  11   1      898.71      917.45     17.62 o 
   3  11   1      822.89      792.55     28.99 o 
   4  11   1      614.37      600.88     16.54 o 
   5  11   1      416.97      398.88     21.12 o 
   6  11   1      234.44      246.34     20.23 o 
  -7  12   1        0.42        9.84      9.15 o 
  -6  12   1        0.93       -1.22      7.88 o 
  -5  12   1        7.92       10.73      7.59 o 
  -4  12   1      123.82      130.77      7.53 o 
  -3  12   1       84.51       69.11      5.85 o 
  -2  12   1      332.45      324.46     19.20 o 
  -1  12   1       98.30       79.09      9.15 o 
   0  12   1      286.87      296.89     39.79 o 
   1  12   1       68.22       46.08      7.88 o 
   2  12   1       27.92       23.41      4.04 o 
   3  12   1       16.56       11.18      5.80 o 
   4  12   1        7.52       12.88      5.95 o 
   5  12   1      129.95      147.23     14.77 o 
   6  12   1       15.14       32.06      9.15 o 
  -6  13   1       43.84       51.79     11.96 o 
  -5  13   1       19.80       26.32      7.88 o 
  -4  13   1        0.02        1.79      3.49 o 
  -3  13   1        1.80        2.28      3.35 o 
  -2  13   1       10.94       18.62      4.41 o 
  -1  13   1       31.41       29.00      7.25 o 
   0  13   1       30.53       28.49      8.05 o 
   1  13   1       42.36       35.82      7.59 o 
   2  13   1        9.33        5.66      3.61 o 
   3  13   1        0.01        0.64      4.06 o 
   4  13   1        5.39        3.20      5.41 o 
   5  13   1        3.22       11.18      8.22 o 
   6  13   1        0.07        6.71      8.85 o 
  -6  14   1      114.43      131.06     15.48 o 
  -5  14   1      141.68      140.49     14.50 o 
  -4  14   1      172.64      191.32      9.29 o 
  -3  14   1       97.49       98.01      6.79 o 
  -2  14   1      180.49      188.94     11.36 o 
  -1  14   1      680.47      594.74     23.70 o 
   0  14   1      334.78      323.69     17.38 o 
   1  14   1      198.61      202.96     14.54 o 
   2  14   1       13.75       20.36      4.65 o 
   3  14   1       41.67       54.46      6.40 o 
   4  14   1       60.05       57.80      7.71 o 
   5  14   1       33.57       45.81     10.75 o 
  -6  15   1        8.88       26.47      9.42 o 
  -5  15   1       23.33       35.39      9.15 o 
  -4  15   1       58.16       63.39      7.99 o 
  -3  15   1        5.24       14.44      3.81 o 
  -2  15   1      184.30      185.95     25.48 o 
  -1  15   1       66.91       68.25     10.12 o 
   0  15   1      849.10      850.07     53.20 o 
   1  15   1      206.15      218.62     15.81 o 
   2  15   1      173.18      174.16     11.64 o 
   3  15   1      197.79      206.28     10.85 o 
   4  15   1      182.05      196.93     12.86 o 
   5  15   1      176.40      183.96     17.03 o 
  -5  16   1      298.02      312.04     28.61 o 
  -4  16   1      266.36      312.83     12.69 o 
  -3  16   1      372.70      398.49     16.29 o 
  -2  16   1      318.71      280.56     17.07 o 
  -1  16   1      688.63      687.94     27.50 o 
   0  16   1     1478.46     1444.37     43.94 o 
   1  16   1      231.37      275.20     17.38 o 
   2  16   1      410.56      409.46     25.03 o 
   3  16   1      127.53      174.16     10.30 o 
   4  16   1      149.32      142.37     11.74 o 
   5  16   1       85.70       96.22     13.58 o 
  -5  17   1       13.08       22.35     10.73 o 
  -4  17   1       26.20       31.62      8.94 o 
  -3  17   1       56.51       65.17      7.99 o 
  -2  17   1       69.54       80.79     16.54 o 
  -1  17   1       72.31      100.90     12.32 o 
   0  17   1      148.92      144.33     14.21 o 
   1  17   1       70.91       62.54     11.05 o 
   2  17   1      166.28      185.29     15.81 o 
   3  17   1      187.23      201.81     14.39 o 
   4  17   1      122.88      146.59     15.13 o 
  -4  18   1       76.60      114.44     13.41 o 
  -3  18   1      258.99      246.51     14.72 o 
  -2  18   1      132.23      147.93     14.54 o 
  -1  18   1       54.68       65.72     10.75 o 
   0  18   1       47.43       53.23     10.42 o 
   1  18   1       37.32       44.76      9.78 o 
   2  18   1      138.32      121.66     14.54 o 
   3  18   1      112.39      117.06     13.91 o 
   4  18   1       13.79       16.09      7.59 o 
  -4  19   1        0.05        1.79      6.26 o 
  -3  19   1        2.18        6.26      8.49 o 
  -2  19   1        0.10        3.24      6.62 o 
  -1  19   1        1.42        5.79      6.62 o 
   0  19   1        1.44        0.45      6.32 o 
   1  19   1        9.19        2.24      6.95 o 
   2  19   1       21.93       25.39      8.78 o 
   3  19   1        3.18       -3.90      6.87 o 
  -3  20   1       23.04       27.27      8.85 o 
  -2  20   1       15.80       12.93     12.07 o 
  -1  20   1        7.01        4.31      6.87 o 
   0  20   1       13.64       11.19      7.88 o 
   1  20   1        9.57       13.63      7.28 o 
   2  20   1        1.58        1.79      7.88 o 
   3  20   1        0.03        4.40      8.52 o 
  -2  21   1       28.40       29.53      9.66 o 
  -1  21   1       17.84       19.73     11.62 o 
   0  21   1        7.07       12.52      8.22 o 
   1  21   1        8.51       16.38      8.78 o 
   2  21   1       34.44       53.25     11.96 o 
   0  22   1       42.93       47.94     21.91 o 
  -8   0   2        5.78       33.08     15.20 o 
  -7   0   2      518.75      468.51     33.98 o 
  -6   0   2     1295.35     1188.26     52.75 o 
  -5   0   2     2520.43     2131.53     74.21 o 
  -4   0   2      631.61      744.78     32.19 o 
  -3   0   2      806.02      744.78     28.61 o 
  -2   0   2     9782.07    10770.30    280.75 o 
  -1   0   2     2578.71     2812.83     78.68 o 
   0   0   2     2500.43     2750.24     52.47 o 
   1   0   2     8803.75     9800.20    269.12 o 
   2   0   2      601.32      546.29     16.09 o 
   3   0   2     1277.39     1353.66     33.98 o 
   4   0   2       16.34       14.31      5.36 o 
   5   0   2       53.53       46.49     15.20 o 
   6   0   2        5.56       17.88     12.52 o 
   7   0   2       77.88       92.99     22.35 o 
  -8   1   2       13.84       23.69     10.12 o 
  -7   1   2      202.04      203.52     19.67 o 
  -6   1   2     1354.97     1278.05     39.51 o 
  -5   1   2     2312.13     2070.54    187.76 o 
  -4   1   2      238.86      158.26     10.75 o 
  -3   1   2      693.94      569.19     17.07 o 
  -2   1   2      314.46      459.51      9.75 o 
  -1   1   2    18134.90    20179.03    267.39 o 
   0   1   2    19324.84    20677.47    243.36 o 
   1   1   2      626.61      762.67     13.28 o 
   2   1   2      782.27      612.49     12.64 o 
   3   1   2      102.91       62.14      4.43 o 
   4   1   2     3012.38     2902.27     46.15 o 
   5   1   2     1942.33     1815.94     50.58 o 
   6   1   2      345.29      376.04     21.80 o 
   7   1   2       12.93        7.18     10.94 o 
  -8   2   2        0.52        0.89      8.15 o 
  -7   2   2       18.63       24.60      9.78 o 
  -6   2   2      257.38      234.71     17.07 o 
  -5   2   2      375.07      312.28     21.91 o 
  -4   2   2       60.78       54.24      4.07 o 
  -3   2   2      729.64      683.96     12.65 o 
  -2   2   2       20.88       28.34      2.89 o 
  -1   2   2      988.79     1047.39     15.61 o 
   0   2   2      676.03      696.65     10.10 o 
   1   2   2       98.29       83.69      3.58 o 
   2   2   2       70.08       74.66      4.43 o 
   3   2   2       68.57       49.05      4.07 o 
   4   2   2      160.85      154.12      7.59 o 
   5   2   2      115.73      119.01     13.58 o 
   6   2   2       28.05       49.22     11.38 o 
   7   2   2        0.11       17.07     10.53 o 
  -8   3   2        4.70       -2.28     10.73 o 
  -7   3   2        0.16       -3.66      6.87 o 
  -6   3   2        5.24       -1.75      6.62 o 
  -5   3   2        6.55       12.00      5.98 o 
  -4   3   2        9.01        9.72      1.82 o 
  -3   3   2        2.62        6.34      1.68 o 
  -2   3   2        1.37        4.22      1.30 o 
  -1   3   2      587.29      702.87     11.71 o 
   0   3   2     1196.10     1312.94     17.95 o 
   1   3   2       44.19       52.41      2.79 o 
   2   3   2       39.92       39.86      2.98 o 
   3   3   2      127.34      131.92      6.32 o 
   4   3   2        7.94        7.60      3.16 o 
   5   3   2       16.76       22.41      9.15 o 
   6   3   2       29.59       31.10     10.42 o 
   7   3   2       36.90       49.99     12.22 o 
  -8   4   2       29.41       37.88     11.05 o 
  -7   4   2       49.64       56.69      9.20 o 
  -6   4   2       24.05       38.78      7.44 o 
  -5   4   2       37.71       30.94      5.95 o 
  -4   4   2       64.10       68.20      3.88 o 
  -3   4   2       30.09       28.29      2.37 o 
  -2   4   2       23.20       22.19      2.20 o 
  -1   4   2      232.26      281.08      6.51 o 
   0   4   2      705.70      789.87     11.99 o 
   1   4   2        1.35        2.68      1.68 o 
   2   4   2        0.35       -0.40      1.99 o 
   3   4   2       10.56       18.01      4.19 o 
   4   4   2      102.32      103.78     15.20 o 
   5   4   2      255.89      232.92     22.35 o 
   6   4   2        4.74        9.64      8.52 o 
   7   4   2        2.95       14.74      9.78 o 
  -8   5   2      108.59      112.23     16.44 o 
  -7   5   2      247.02      232.61     14.88 o 
  -6   5   2      110.82      111.74     10.08 o 
  -5   5   2      599.28      557.73     18.01 o 
  -4   5   2     1875.08     1862.53     27.64 o 
  -3   5   2     6270.26     6643.04     82.37 o 
  -2   5   2     6406.36     6871.89     94.38 o 
  -1   5   2     1213.30     1121.91     18.22 o 
   0   5   2      583.78      475.29     10.16 o 
   1   5   2     4518.20     4542.74     56.97 o 
   2   5   2     5235.77     5509.04     69.33 o 
   3   5   2      856.67      729.58     14.02 o 
   4   5   2      405.24      370.28     13.80 o 
   5   5   2       57.78       37.92     10.06 o 
   6   5   2      135.13      149.58     16.44 o 
   7   5   2       40.27       88.63     22.80 o 
  -8   6   2      170.21      187.46     19.91 o 
  -7   6   2      490.69      434.80     23.39 o 
  -6   6   2       56.09       47.32      7.09 o 
  -5   6   2      867.38      853.67     52.30 o 
  -4   6   2      814.99      752.47     14.23 o 
  -3   6   2     3577.72     4072.28     53.00 o 
  -2   6   2     2736.53     2623.21     39.05 o 
  -1   6   2       23.26       26.06      3.61 o 
   0   6   2       36.71       40.39      3.93 o 
   1   6   2      122.30       92.62      4.04 o 
   2   6   2       11.64       21.76      3.10 o 
   3   6   2      508.48      550.09     12.12 o 
   4   6   2       41.39       50.91      8.05 o 
   5   6   2      539.64      487.19     23.07 o 
   6   6   2       65.70       60.91     12.01 o 
   7   6   2      101.13      130.69     27.72 o 
  -8   7   2      221.12      238.63     25.48 o 
  -7   7   2      541.27      548.52     39.79 o 
  -6   7   2       15.83       15.91      5.78 o 
  -5   7   2     1113.70     1106.44     27.79 o 
  -4   7   2     2974.27     2890.37     40.61 o 
  -3   7   2     8900.88     9446.88    116.01 o 
  -2   7   2    10482.81    11448.59    155.77 o 
  -1   7   2      196.34      159.93     12.41 o 
   0   7   2      278.82      208.94     27.27 o 
   1   7   2    11309.53    12406.92    149.49 o 
   2   7   2    10716.27    11157.88    135.98 o 
   3   7   2     3483.51     3511.08     47.66 o 
   4   7   2     1476.32     1586.57     34.89 o 
   5   7   2        5.20        8.21      6.87 o 
   6   7   2      791.26      780.76     32.17 o 
   7   7   2      262.81      270.34     23.69 o 
  -8   8   2       61.20       83.35     15.48 o 
  -7   8   2      459.70      514.59     26.23 o 
  -6   8   2      152.29      130.51     11.08 o 
  -5   8   2      284.91      278.76     13.06 o 
  -4   8   2       14.75       17.05      5.04 o 
  -3   8   2       62.09       44.14      4.17 o 
  -2   8   2      269.85      254.59      8.35 o 
  -1   8   2     1103.17     1289.49     26.84 o 
   0   8   2     1308.52     1551.46     46.94 o 
   1   8   2       20.98       25.78      3.43 o 
   2   8   2       85.86      132.34      9.27 o 
   3   8   2      281.85      276.02      8.46 o 
   4   8   2       44.53       50.65     11.18 o 
   5   8   2      303.65      296.92     26.38 o 
   6   8   2        1.62       12.78      9.78 o 
  -7   9   2        8.02       26.11     10.73 o 
  -6   9   2       23.16       25.85      6.77 o 
  -5   9   2       33.36       39.08     12.96 o 
  -4   9   2        3.31        0.09      3.01 o 
  -3   9   2      116.92      104.86      5.55 o 
  -2   9   2       79.36       59.58      4.95 o 
  -1   9   2      426.24      517.89     14.79 o 
   0   9   2      563.37      721.93     22.44 o 
   1   9   2      206.44      182.23      7.35 o 
   2   9   2        9.36        4.73      2.89 o 
   3   9   2       49.84       42.67      6.38 o 
   4   9   2       44.55       52.02      7.58 o 
   5   9   2       30.85       41.13      9.66 o 
   6   9   2      119.59      142.46     16.40 o 
  -7  10   2        0.19       -0.89      7.88 o 
  -6  10   2        1.43        8.58      5.95 o 
  -5  10   2        0.28        6.21      5.13 o 
  -4  10   2       25.98       29.71      4.45 o 
  -3  10   2        0.98       -1.79      2.72 o 
  -2  10   2      137.23      179.34      9.82 o 
  -1  10   2      551.70      587.94     17.02 o 
   0  10   2      412.04      446.56     17.70 o 
   1  10   2      140.35      191.26      7.99 o 
   2  10   2        9.33        8.42      3.16 o 
   3  10   2       22.81       31.43      5.37 o 
   4  10   2       87.60       84.82     16.99 o 
   5  10   2      124.48      148.85     15.48 o 
   6  10   2        1.24        4.37      8.38 o 
  -7  11   2      102.89      106.98     15.13 o 
  -6  11   2      191.59      216.93     17.70 o 
  -5  11   2      477.91      494.24     19.73 o 
  -4  11   2      385.99      402.24     11.41 o 
  -3  11   2      504.73      497.61     15.71 o 
  -2  11   2      296.38      277.36      9.86 o 
  -1  11   2     1346.89     1288.72     29.08 o 
   0  11   2      989.84      983.09     30.03 o 
   1  11   2      412.77      363.36     11.16 o 
   2  11   2      174.42      180.44      7.93 o 
   3  11   2      178.07      181.66     14.29 o 
   4  11   2      192.19      222.68     16.54 o 
   5  11   2      211.62      249.24     37.11 o 
   6  11   2       46.26       79.10     13.23 o 
  -7  12   2       84.46      112.72     14.54 o 
  -6  12   2      199.66      242.23     18.01 o 
  -5  12   2      148.05      211.55     12.57 o 
  -4  12   2       14.27       17.53      4.17 o 
  -3  12   2        6.69        3.58      3.35 o 
  -2  12   2        3.46        2.97      3.65 o 
  -1  12   2       36.25       32.48      5.84 o 
   0  12   2        8.47        2.24      5.06 o 
   1  12   2       44.80       44.99      5.09 o 
   2  12   2       17.61       12.63      3.71 o 
   3  12   2        5.84        9.68      4.41 o 
   4  12   2       10.05       11.97      7.60 o 
   5  12   2       32.11       43.91     10.42 o 
   6  12   2        6.86       19.19     13.86 o 
  -7  13   2      200.89      229.33     20.11 o 
  -6  13   2      681.74      629.69     27.82 o 
  -5  13   2     1334.02     1287.81     32.74 o 
  -4  13   2      833.53      865.98     18.52 o 
  -3  13   2     1152.16     1139.96     24.08 o 
  -2  13   2     1776.89     1715.36     37.51 o 
  -1  13   2     6402.88     6558.36    139.09 o 
   0  13   2     7093.34     7362.86    154.89 o 
   1  13   2     1348.29     1381.67     31.25 o 
   2  13   2      888.84      898.93     20.71 o 
   3  13   2      580.15      602.01     19.11 o 
   4  13   2     1207.07     1211.72     31.25 o 
   5  13   2      733.83      713.36     30.03 o 
  -6  14   2      391.76      415.76     22.76 o 
  -5  14   2      817.90      816.04     24.81 o 
  -4  14   2      324.16      339.68     11.20 o 
  -3  14   2      846.44      838.74     19.96 o 
  -2  14   2      344.61      301.29     18.96 o 
  -1  14   2     1465.52     1525.57     61.25 o 
   0  14   2     1437.38     1358.61     85.39 o 
   1  14   2       33.70       35.35      8.22 o 
   2  14   2      204.90      220.55     16.09 o 
   3  14   2        9.86        6.08      4.32 o 
   4  14   2        7.56        6.16      5.28 o 
   5  14   2        3.49       27.84     10.73 o 
  -6  15   2        4.57       41.13     15.20 o 
  -5  15   2        3.09        7.15     11.62 o 
  -4  15   2       42.22       42.33      6.35 o 
  -3  15   2        4.73        6.38      5.51 o 
  -2  15   2       43.22       41.32      8.81 o 
  -1  15   2      562.73      573.14     24.02 o 
   0  15   2      409.03      425.59     20.86 o 
   1  15   2       24.66       37.93      8.78 o 
   2  15   2      109.64      121.06     10.32 o 
   3  15   2       67.14       94.48      9.76 o 
   4  15   2      254.52      255.03     18.33 o 
   5  15   2      168.68      182.40     25.03 o 
  -6  16   2        0.78       18.78     11.62 o 
  -5  16   2        0.00        7.15     10.73 o 
  -4  16   2       15.27       25.28      5.46 o 
  -3  16   2        3.48       13.66      5.32 o 
  -2  16   2       25.37       28.07      7.88 o 
  -1  16   2       13.13       19.67      7.59 o 
   0  16   2       24.07       23.41      8.52 o 
   1  16   2        2.48        2.68      5.69 o 
   2  16   2       68.80       63.57     10.75 o 
   3  16   2        1.03        1.37      5.32 o 
   4  16   2        1.07        0.89      6.32 o 
  -5  17   2       24.02       38.45     13.41 o 
  -4  17   2       41.84       53.43      7.35 o 
  -3  17   2       74.43       93.42      9.97 o 
  -2  17   2      224.04      222.86     17.07 o 
  -1  17   2       62.02       66.54     11.33 o 
   0  17   2      164.50      154.21     14.54 o 
   1  17   2      126.24      131.01     13.58 o 
   2  17   2       86.83      112.56     13.58 o 
   3  17   2       82.75       86.68     13.50 o 
   4  17   2       20.42       50.49      9.48 o 
  -5  18   2       26.04       30.40     15.20 o 
  -4  18   2       68.33       80.11      8.83 o 
  -3  18   2       81.24       90.98     14.31 o 
  -2  18   2       37.83       50.03     10.42 o 
  -1  18   2       66.00       64.45     11.05 o 
   0  18   2       46.59       58.13     11.38 o 
   1  18   2       21.01        5.71      7.60 o 
   2  18   2        6.90       11.62      6.87 o 
   3  18   2        1.62        8.77      7.34 o 
   4  18   2        0.46        1.54      6.87 o 
  -4  19   2      132.55      170.77     16.09 o 
  -3  19   2      392.87      415.01     18.36 o 
  -2  19   2      305.47      326.16     20.75 o 
  -1  19   2      155.54      171.91     19.22 o 
   0  19   2      148.68      147.91     15.48 o 
   1  19   2      447.37      457.97     24.33 o 
   2  19   2      636.60      586.18     27.82 o 
   3  19   2      368.51      375.97     22.13 o 
  -3  20   2       96.34      100.72     23.25 o 
  -2  20   2       54.79       66.57     12.32 o 
  -1  20   2        6.62        9.70      8.15 o 
   0  20   2        7.23        4.98      6.44 o 
   1  20   2       23.11       24.78      8.58 o 
   2  20   2       39.52       24.32      8.93 o 
  -2  21   2      214.60      242.13     41.58 o 
  -1  21   2       63.45       90.74     13.91 o 
   0  21   2       70.45       70.71     13.58 o 
   1  21   2      212.61      210.66     19.48 o 
  -8   1   3        8.49       30.20      9.78 o 
  -7   1   3      186.41      192.37     17.38 o 
  -6   1   3      623.71      604.41     24.66 o 
  -5   1   3      402.05      365.11     16.74 o 
  -4   1   3       11.43       -0.33      3.43 o 
  -3   1   3       35.29       39.82      2.51 o 
  -2   1   3       45.12       43.51      2.33 o 
  -1   1   3    10093.10    11453.34    178.55 o 
   0   1   3     4174.12     4492.60     54.90 o 
   1   1   3      126.58      132.06      5.06 o 
   2   1   3      542.73      401.96     10.12 o 
   3   1   3      261.10      269.26     11.18 o 
   4   1   3      737.15      711.00     38.00 o 
   5   1   3      313.76      330.03     20.20 o 
   6   1   3        2.89       10.32      8.15 o 
   7   1   3        0.13        3.14     10.42 o 
  -8   2   3       18.49       16.31      9.15 o 
  -7   2   3       20.86       24.14      9.48 o 
  -6   2   3       25.75       19.92      7.88 o 
  -5   2   3      358.55      362.24     22.80 o 
  -4   2   3     1121.10     1188.31     23.42 o 
  -3   2   3      287.30      257.49      6.19 o 
  -2   2   3     5239.34     5653.24     77.35 o 
  -1   2   3      676.63      787.57     15.65 o 
   0   2   3     2351.16     2502.04     32.09 o 
   1   2   3      537.17      417.57      9.48 o 
   2   2   3      339.95      344.68     12.52 o 
   3   2   3     1026.22      993.99     19.91 o 
   4   2   3      349.31      334.73     13.54 o 
   5   2   3      253.40      250.89     18.33 o 
   6   2   3      130.32      182.06     20.12 o 
   7   2   3      101.38      127.77     17.94 o 
  -8   3   3      410.26      417.64     31.74 o 
  -7   3   3      863.20      802.79     36.66 o 
  -6   3   3     2672.82     2582.44     63.54 o 
  -5   3   3     3152.41     2770.17    251.24 o 
  -4   3   3     4955.78     5432.12     75.70 o 
  -3   3   3     6164.13     5778.25     71.23 o 
  -2   3   3     7749.35     8420.60    113.79 o 
  -1   3   3    12761.01    13535.43    211.07 o 
   0   3   3     9788.14    10436.18    124.84 o 
   1   3   3     1871.30     1610.90     22.34 o 
   2   3   3     3356.95     3612.50     46.83 o 
   3   3   3      848.46      737.44     16.44 o 
   4   3   3     1410.34     1434.20     32.58 o 
   5   3   3      361.93      350.59     19.91 o 
   6   3   3      134.15      151.41     17.07 o 
   7   3   3       27.98       46.14     14.21 o 
  -8   4   3       75.11       79.98     19.67 o 
  -7   4   3        0.04        3.58      5.95 o 
  -6   4   3       99.17       93.11     20.12 o 
  -5   4   3        6.66        1.90      4.94 o 
  -4   4   3      149.94      147.22      6.82 o 
  -3   4   3      291.61      236.71      8.27 o 
  -2   4   3       12.73       12.70      2.99 o 
  -1   4   3     2441.19     2529.65     43.70 o 
   0   4   3      515.16      414.90      7.96 o 
   1   4   3     1699.11     1711.85     23.85 o 
   2   4   3      753.63      751.69     23.25 o 
   3   4   3     1132.27      975.27     16.97 o 
   4   4   3      330.05      361.63     14.35 o 
   5   4   3      497.03      422.36     28.61 o 
   6   4   3      105.13      131.21     16.99 o 
   7   4   3      120.27      134.73     18.64 o 
  -8   5   3      217.52      215.53     41.13 o 
  -7   5   3       92.71       99.96     12.07 o 
  -6   5   3       64.81       80.25     17.43 o 
  -5   5   3      815.74      793.35     26.38 o 
  -4   5   3     2236.33     2162.63     30.58 o 
  -3   5   3     5095.39     5333.39     67.04 o 
  -2   5   3     3292.04     3465.73     49.57 o 
  -1   5   3       30.98       70.17      4.65 o 
   0   5   3      691.89      671.76     16.13 o 
   1   5   3     2498.10     2485.11     33.16 o 
   2   5   3     2538.33     2538.90     34.98 o 
   3   5   3      343.10      311.57     10.40 o 
   4   5   3      103.46      100.68      8.94 o 
   5   5   3       15.27        6.71      8.22 o 
   6   5   3      144.82      147.81     16.74 o 
  -8   6   3        4.67        8.23     19.22 o 
  -7   6   3       11.85       15.28      6.62 o 
  -6   6   3       17.58       12.61     10.28 o 
  -5   6   3       99.12       93.45      8.58 o 
  -4   6   3       15.52       11.90      2.89 o 
  -3   6   3      376.44      462.52      9.96 o 
  -2   6   3      154.05      140.12      5.30 o 
  -1   6   3      409.46      472.09     12.55 o 
   0   6   3       31.58       22.26      2.24 o 
   1   6   3      480.81      527.66     12.00 o 
   2   6   3        0.40        4.25      2.48 o 
   3   6   3       22.18       27.13      4.65 o 
   4   6   3       59.16       57.42     11.62 o 
   5   6   3       35.34       44.62     21.01 o 
   6   6   3       28.27       24.36     10.06 o 
  -8   7   3        5.98        9.84      9.48 o 
  -7   7   3       44.78       55.08     17.88 o 
  -6   7   3        3.69        3.91      4.94 o 
  -5   7   3       31.86       39.79      6.62 o 
  -4   7   3      234.15      209.81      8.57 o 
  -3   7   3       83.37       78.48      6.70 o 
  -2   7   3       62.93       57.93      6.28 o 
  -1   7   3      349.58      365.57     11.36 o 
   0   7   3      239.64      303.14      8.09 o 
   1   7   3       22.09       26.40      3.58 o 
   2   7   3       21.06       35.84      3.71 o 
   3   7   3       28.61       24.63      4.73 o 
   4   7   3       36.43       25.99      6.31 o 
   5   7   3        1.91       -3.96      6.62 o 
   6   7   3        2.86       14.75      9.48 o 
  -8   8   3        2.96        8.94      9.48 o 
  -7   8   3        0.96       -1.92      6.44 o 
  -6   8   3       80.44       80.35      9.42 o 
  -5   8   3       23.23       33.34      6.44 o 
  -4   8   3      205.66      192.26      7.32 o 
  -3   8   3        3.98       10.43      3.01 o 
  -2   8   3      951.12      916.86     17.56 o 
  -1   8   3      460.18      424.01     12.73 o 
   0   8   3     1043.25     1014.70     18.60 o 
   1   8   3      120.47       97.54     11.40 o 
   2   8   3      676.22      675.84     13.48 o 
   3   8   3       99.13       88.29      7.43 o 
   4   8   3      106.49      116.55     13.86 o 
   5   8   3       79.87       87.84     20.56 o 
   6   8   3       11.07       16.99      9.88 o 
  -8   9   3      186.16      185.30     19.57 o 
  -7   9   3      343.56      323.88     24.14 o 
  -6   9   3       72.90       90.79     24.59 o 
  -5   9   3     1037.24      995.68     27.72 o 
  -4   9   3     1838.32     1914.82     29.63 o 
  -3   9   3     3323.54     3271.47     50.34 o 
  -2   9   3     4362.48     4673.70     68.10 o 
  -1   9   3      500.27      366.25     12.39 o 
   0   9   3     2066.42     1982.63     48.05 o 
   1   9   3     5625.62     5936.59     85.03 o 
   2   9   3     2055.78     2044.32     30.73 o 
   3   9   3     1535.37     1507.60     41.27 o 
   4   9   3      170.35      181.34     11.62 o 
   5   9   3       64.63       82.26     12.64 o 
   6   9   3      181.83      203.10     19.67 o 
  -7  10   3        4.68       14.48      7.88 o 
  -6  10   3       98.72      100.36     11.62 o 
  -5  10   3       31.97       30.29      8.94 o 
  -4  10   3      220.92      214.34      8.48 o 
  -3  10   3      217.68      212.86      8.84 o 
  -2  10   3      141.15      136.23      9.62 o 
  -1  10   3      454.85      420.07     14.10 o 
   0  10   3      601.58      623.50     21.80 o 
   1  10   3      287.97      232.85      8.75 o 
   2  10   3      919.44      890.41     20.63 o 
   3  10   3      277.41      250.26     10.63 o 
   4  10   3      380.03      381.04     15.70 o 
   5  10   3      335.85      316.12     21.00 o 
   6  10   3      145.03      183.15     18.64 o 
  -7  11   3      399.69      406.95     22.73 o 
  -6  11   3      783.29      813.68     25.03 o 
  -5  11   3      995.68     1048.55     27.29 o 
  -4  11   3      954.54      973.09     19.05 o 
  -3  11   3      817.65      810.39     21.42 o 
  -2  11   3     2407.51     2357.12     46.28 o 
  -1  11   3     2521.43     2431.89     48.01 o 
   0  11   3     2915.93     2873.05     67.33 o 
   1  11   3      846.12      787.23     18.11 o 
   2  11   3      375.92      390.24     12.25 o 
   3  11   3      467.18      445.02     19.54 o 
   4  11   3      388.95      393.55     45.60 o 
   5  11   3      173.17      179.27     16.74 o 
   6  11   3       94.73      123.87     15.77 o 
  -7  12   3        4.65        5.66      8.38 o 
  -6  12   3       34.44       51.02      8.10 o 
  -5  12   3        0.55       10.90      4.94 o 
  -4  12   3        2.54        3.46      3.43 o 
  -3  12   3       40.58       29.68      4.65 o 
  -2  12   3      125.13      116.95      8.59 o 
  -1  12   3       63.89       50.59      6.71 o 
   0  12   3       39.48       23.69      6.95 o 
   1  12   3      271.19      284.83     10.40 o 
   2  12   3       64.11       69.18      6.49 o 
   3  12   3      222.08      235.14     10.94 o 
   4  12   3       45.72       62.59     11.18 o 
   5  12   3       47.80       57.43     16.09 o 
  -7  13   3        5.87       13.41     14.31 o 
  -6  13   3       35.23       29.56      9.78 o 
  -5  13   3        6.41       10.73      7.25 o 
  -4  13   3       48.53       42.81      6.09 o 
  -3  13   3       20.26       19.77      5.25 o 
  -2  13   3       51.06       68.48      7.56 o 
  -1  13   3      174.31      168.19     12.95 o 
   0  13   3       52.78       59.00      9.48 o 
   1  13   3        1.77        5.01      3.68 o 
   2  13   3        0.00        0.50      4.17 o 
   3  13   3       13.65       14.55      4.95 o 
   4  13   3        1.72        7.75      5.59 o 
   5  13   3        0.00       15.57      9.15 o 
  -6  14   3        0.37        8.94     10.73 o 
  -5  14   3       44.91       61.99     11.18 o 
  -4  14   3       17.44       18.15      4.99 o 
  -3  14   3       76.50       75.64      8.23 o 
  -2  14   3        5.09        2.78      4.97 o 
  -1  14   3        0.23        4.47      8.94 o 
   0  14   3       49.52       59.15      9.78 o 
   1  14   3        0.43       -5.36      5.06 o 
   2  14   3       11.31        7.99      4.80 o 
   3  14   3        1.00       -1.69      4.86 o 
   4  14   3        3.21        4.09      6.44 o 
   5  14   3        5.80       33.98     13.41 o 
  -6  15   3      228.41      282.53     28.61 o 
  -5  15   3      257.64      300.43     19.91 o 
  -4  15   3       68.36       91.59      8.11 o 
  -3  15   3       71.92       73.81      8.36 o 
  -2  15   3      118.80      139.80     15.73 o 
  -1  15   3      552.10      543.07     23.70 o 
   0  15   3      288.69      266.63     17.07 o 
   1  15   3        8.50       13.33      6.62 o 
   2  15   3        6.98        9.95      5.32 o 
   3  15   3       22.60       33.16      6.96 o 
   4  15   3       83.70       84.78     12.64 o 
  -6  16   3        9.22       36.66     14.31 o 
  -5  16   3       58.64       68.09     15.20 o 
  -4  16   3      214.50      210.77     19.86 o 
  -3  16   3      292.92      275.57     14.24 o 
  -2  16   3     1008.76      946.35     33.19 o 
  -1  16   3      466.00      437.24     21.50 o 
   0  16   3     1293.75     1221.94     39.81 o 
   1  16   3      757.80      762.07     29.71 o 
   2  16   3      787.25      777.92     39.61 o 
   3  16   3      593.51      623.27     28.01 o 
   4  16   3      356.69      364.61     22.28 o 
  -5  17   3      392.05      365.74     20.86 o 
  -4  17   3      839.50      854.17     23.09 o 
  -3  17   3     1305.02     1226.15     35.48 o 
  -2  17   3     1179.65     1207.82     40.14 o 
  -1  17   3     1957.41     1962.94     55.95 o 
   0  17   3     1290.16     1331.34     42.99 o 
   1  17   3      991.72      970.95     95.67 o 
   2  17   3      897.72      875.59     34.14 o 
   3  17   3      371.12      345.71     16.69 o 
   4  17   3      183.49      169.82     38.45 o 
  -5  18   3        5.34       25.03     12.52 o 
  -4  18   3       18.90       24.85      8.39 o 
  -3  18   3       34.03       30.79      7.56 o 
  -2  18   3        3.99        4.11      6.23 o 
  -1  18   3        2.25       -1.66      6.44 o 
   0  18   3       12.33       14.03      7.25 o 
   1  18   3       23.38       22.75      7.88 o 
   2  18   3       37.42       34.42     10.12 o 
   3  18   3       55.65       70.72     10.14 o 
  -4  19   3       97.55      100.91     14.93 o 
  -3  19   3      114.44      116.70     13.91 o 
  -2  19   3       56.66       71.93     12.32 o 
  -1  19   3       22.88       19.87      8.38 o 
   0  19   3       25.52       27.95      9.78 o 
   1  19   3       62.07       52.31     10.42 o 
   2  19   3      102.07       93.54     13.87 o 
   3  19   3       15.58       22.29      9.15 o 
  -3  20   3       17.29        5.36      8.22 o 
  -2  20   3        2.06       -7.15      6.62 o 
  -1  20   3        4.34        0.08      6.87 o 
   0  20   3        5.78        2.68      7.59 o 
   1  20   3        0.11       12.52      9.84 o 
   2  20   3        7.18       11.62      8.22 o 
  -2  21   3      178.31      171.07     17.38 o 
  -1  21   3      112.61      105.13     14.85 o 
   0  21   3      131.08      122.39     15.77 o 
   1  21   3      177.03      166.95     32.19 o 
  -8   0   4      135.59      144.84     23.25 o 
  -7   0   4      300.68      318.30     26.82 o 
  -6   0   4     1457.09     1231.17     51.86 o 
  -5   0   4      982.47     1109.57     44.70 o 
  -4   0   4     1385.43      978.14     37.55 o 
  -3   0   4      359.97      361.71     10.94 o 
  -2   0   4    18415.43    19394.76    525.73 o 
  -1   0   4     5636.74     6115.91    118.78 o 
   0   0   4    20447.28    21387.91    325.73 o 
   1   0   4      120.52       94.77      7.15 o 
   2   0   4     2042.63     1680.90     41.13 o 
   3   0   4     2630.94     2776.17     63.48 o 
   4   0   4     3338.99     2971.09    100.14 o 
   5   0   4     1249.52     1187.36     56.33 o 
   6   0   4      127.15      161.83     25.03 o 
  -8   1   4        8.46        9.14      8.38 o 
  -7   1   4      769.03      742.91     29.39 o 
  -6   1   4     1996.61     1895.18     88.96 o 
  -5   1   4      751.26      687.98     23.70 o 
  -4   1   4       69.83       35.06      2.54 o 
  -3   1   4     2268.62     2407.67     34.98 o 
  -2   1   4      785.26      893.56     16.99 o 
  -1   1   4    48699.13    46954.87    720.89 o 
   0   1   4      698.93      747.75     10.46 o 
   1   1   4     1644.35     1662.38     27.19 o 
   2   1   4       39.27       34.00      3.79 o 
   3   1   4       31.32       10.25      8.94 o 
   4   1   4      178.01      196.28     15.81 o 
   5   1   4       44.08       66.77     16.09 o 
   6   1   4       13.15       34.42     10.53 o 
  -8   2   4       29.73       33.62     10.94 o 
  -7   2   4      180.33      159.99     15.48 o 
  -6   2   4      492.56      455.63     24.14 o 
  -5   2   4      730.61      744.91     24.66 o 
  -4   2   4      323.97      255.19      6.12 o 
  -3   2   4      451.40      463.71      9.42 o 
  -2   2   4     1559.48     1552.37     28.92 o 
  -1   2   4    12843.54    13663.05    213.63 o 
   0   2   4     1106.85     1163.23     17.06 o 
   1   2   4      834.30      854.39     33.08 o 
   2   2   4      137.89       92.56      5.69 o 
   3   2   4      882.47      889.67     19.60 o 
   4   2   4      826.73      819.11     29.95 o 
   5   2   4      570.80      527.60     46.05 o 
   6   2   4        7.47        8.88      9.78 o 
  -8   3   4        3.25        3.13      7.59 o 
  -7   3   4        3.53       -2.98      6.62 o 
  -6   3   4       25.41       16.06      7.51 o 
  -5   3   4       27.63       16.28      5.98 o 
  -4   3   4       29.46       53.29      3.10 o 
  -3   3   4      111.53       87.47      5.73 o 
  -2   3   4     1127.53     1158.17     28.16 o 
  -1   3   4      166.50      162.39      6.66 o 
   0   3   4      794.49      894.23     14.08 o 
   1   3   4      433.63      470.05     11.05 o 
   2   3   4      133.84      171.32      5.95 o 
   3   3   4        4.86        0.89      4.92 o 
   4   3   4       54.62       40.54      6.77 o 
   5   3   4        4.55       21.91      8.85 o 
   6   3   4       27.13       28.61     15.65 o 
  -8   4   4        9.44       17.80      6.09 o 
  -7   4   4        1.39       -1.74      5.36 o 
  -6   4   4       18.09       19.76      7.15 o 
  -5   4   4        6.90        0.13      4.29 o 
  -4   4   4        2.43        1.07      2.07 o 
  -3   4   4      255.25      252.87      6.38 o 
  -2   4   4      177.63      208.90      5.56 o 
  -1   4   4     1690.12     2157.71     38.71 o 
   0   4   4      167.67      195.25     12.30 o 
   1   4   4      680.97      670.31     21.46 o 
   2   4   4      166.33      131.43      5.28 o 
   3   4   4      293.49      269.23     10.12 o 
   4   4   4        3.73        0.34      4.60 o 
   5   4   4        2.61        1.00      7.88 o 
   6   4   4       89.00      112.09     15.81 o 
  -8   5   4      180.95      220.20     19.67 o 
  -7   5   4       11.99       24.16      9.39 o 
  -6   5   4        4.63        0.06      4.71 o 
  -5   5   4      184.07      149.01     10.08 o 
  -4   5   4       72.70       61.27      3.93 o 
  -3   5   4      720.22      648.43     15.64 o 
  -2   5   4      142.34      218.54      6.44 o 
  -1   5   4      128.81      152.46      6.71 o 
   0   5   4       80.38       95.80      5.72 o 
   1   5   4      770.33      684.58     14.50 o 
   2   5   4        1.80       11.28      5.36 o 
   3   5   4      182.17      154.96      8.52 o 
   4   5   4       61.35       84.28      8.51 o 
   5   5   4        0.30       -2.68     10.73 o 
   6   5   4       20.62       29.63     10.73 o 
  -8   6   4      106.95      110.42     16.99 o 
  -7   6   4      387.94      331.68     32.19 o 
  -6   6   4      356.91      362.51     30.85 o 
  -5   6   4     1298.07     1305.88     49.62 o 
  -4   6   4     5725.98     5843.23     74.51 o 
  -3   6   4     8013.65     9073.68    124.64 o 
  -2   6   4     6425.67     6458.95     89.57 o 
  -1   6   4     1227.78     1346.02     23.07 o 
   0   6   4     4399.87     4216.29     60.51 o 
   1   6   4     9253.45    10047.39    138.06 o 
   2   6   4     5608.68     5561.79     80.82 o 
   3   6   4     2330.00     2290.17     39.27 o 
   4   6   4      289.84      315.81     14.21 o 
   5   6   4      472.44      469.98     73.32 o 
   6   6   4      464.03      494.20     53.20 o 
  -8   7   4      644.99      656.15     39.79 o 
  -7   7   4      147.68      150.23     21.91 o 
  -6   7   4        5.13        8.05      5.59 o 
  -5   7   4     3045.58     3168.05     59.01 o 
  -4   7   4     1325.52     1212.19     20.22 o 
  -3   7   4    11209.77    12448.21    169.22 o 
  -2   7   4      307.64      294.36      8.48 o 
  -1   7   4        7.00        2.26      2.72 o 
   0   7   4        6.83       13.62      4.17 o 
   1   7   4     5060.78     5485.77     91.12 o 
   2   7   4        1.95        3.95      3.79 o 
   3   7   4      655.14      693.47     17.76 o 
   4   7   4       94.33       75.10      8.51 o 
   5   7   4       30.74       59.56     11.17 o 
   6   7   4       37.17       39.34     11.38 o 
  -8   8   4       34.43       50.54     11.96 o 
  -7   8   4       24.55       46.08      8.77 o 
  -6   8   4      220.81      202.92     18.33 o 
  -5   8   4      113.81      113.55      9.42 o 
  -4   8   4     3261.06     3165.07     87.24 o 
  -3   8   4     1918.86     2028.22     33.20 o 
  -2   8   4     2954.25     3140.64     47.04 o 
  -1   8   4      119.78       87.42      6.52 o 
   0   8   4     4015.88     4326.85     62.78 o 
   1   8   4     3623.25     3750.20     56.62 o 
   2   8   4     4050.49     3983.80     61.18 o 
   3   8   4      866.31      859.98     23.79 o 
   4   8   4      164.90      163.36     12.52 o 
   5   8   4      232.98      310.43     21.47 o 
   6   8   4      224.09      244.51     24.59 o 
  -8   9   4      109.16      110.46     15.48 o 
  -7   9   4       42.07       47.28      8.77 o 
  -6   9   4        1.55        6.71      5.28 o 
  -5   9   4      356.90      350.79     21.46 o 
  -4   9   4        3.84        2.26      2.89 o 
  -3   9   4      880.49      945.79     18.86 o 
  -2   9   4      158.85      149.90      8.75 o 
  -1   9   4      300.24      315.66     11.85 o 
   0   9   4       19.49       17.50      3.43 o 
   1   9   4      256.23      280.04      9.49 o 
   2   9   4      265.44      245.60     14.39 o 
   3   9   4      154.81      136.09      8.42 o 
   4   9   4        5.98        9.46      5.41 o 
   5   9   4        0.00       -1.14      7.88 o 
   6   9   4        0.31       -4.96      9.78 o 
  -8  10   4        9.15        1.56      9.66 o 
  -7  10   4        0.23        9.32     12.07 o 
  -6  10   4        1.05        3.02      9.84 o 
  -5  10   4        4.90        5.25      4.94 o 
  -4  10   4        0.19       -2.24      3.27 o 
  -3  10   4      199.94      199.06      8.24 o 
  -2  10   4       57.09       40.70      5.84 o 
  -1  10   4      159.06      130.86      8.94 o 
   0  10   4       21.68        7.70      3.79 o 
   1  10   4      226.96      246.30     15.50 o 
   2  10   4        1.96        4.13      4.08 o 
   3  10   4      119.79      133.08      8.62 o 
   4  10   4       74.19       87.84      9.32 o 
   5  10   4        0.05       11.90      9.84 o 
  -7  11   4       60.30       72.73      9.88 o 
  -6  11   4      187.36      208.29     13.06 o 
  -5  11   4      168.33      193.90     13.86 o 
  -4  11   4      345.20      352.47     15.55 o 
  -3  11   4      287.40      286.71     10.05 o 
  -2  11   4      437.83      381.65     30.38 o 
  -1  11   4      129.54      135.98      9.26 o 
   0  11   4      243.31      252.20     38.89 o 
   1  11   4       93.15       95.19      7.05 o 
   2  11   4      123.37      125.46      8.20 o 
   3  11   4        0.17       -4.37      3.98 o 
   4  11   4        8.21       14.65      6.09 o 
   5  11   4        6.26        9.84     12.96 o 
  -7  12   4       43.87       60.81     12.64 o 
  -6  12   4      124.53      128.91     13.91 o 
  -5  12   4      163.14      193.73     21.46 o 
  -4  12   4       43.88       41.18      5.75 o 
  -3  12   4      109.34      125.54      9.40 o 
  -2  12   4      379.53      344.49     13.92 o 
  -1  12   4     2646.29     2640.28     63.85 o 
   0  12   4     1220.60     1197.37     36.04 o 
   1  12   4      614.80      571.05     18.75 o 
   2  12   4      445.10      414.38     16.33 o 
   3  12   4      579.42      570.02     19.94 o 
   4  12   4      765.86      808.71     31.54 o 
   5  12   4      385.64      396.09     33.08 o 
  -7  13   4      159.51      213.69     26.82 o 
  -6  13   4      354.48      392.11     29.51 o 
  -5  13   4       95.20      134.74     10.42 o 
  -4  13   4        2.81        4.28      4.45 o 
  -3  13   4       14.97       24.64      6.01 o 
  -2  13   4      109.99      110.97     11.35 o 
  -1  13   4     1954.15     1911.51     50.89 o 
   0  13   4      144.34      138.39     12.64 o 
   1  13   4        5.37        4.77      4.59 o 
   2  13   4       10.82       17.81      5.84 o 
   3  13   4        2.50        0.65      4.86 o 
   4  13   4       37.22       45.87      9.42 o 
   5  13   4        1.53       29.51     13.41 o 
  -7  14   4      135.13      110.87     22.35 o 
  -6  14   4      320.27      307.44     21.17 o 
  -5  14   4      443.58      403.01     17.03 o 
  -4  14   4      385.84      413.16     19.20 o 
  -3  14   4      393.84      380.59     15.49 o 
  -2  14   4     1794.26     1732.24     39.40 o 
  -1  14   4     1993.26     1973.44     53.42 o 
   0  14   4     1486.05     1461.35     43.30 o 
   1  14   4      345.57      325.20     18.01 o 
   2  14   4      299.53      306.03     14.95 o 
   3  14   4      562.99      530.32     35.64 o 
   4  14   4      495.15      505.39     25.27 o 
  -6  15   4      164.90      195.06     17.70 o 
  -5  15   4       97.02      117.38     11.08 o 
  -4  15   4       58.64       62.42      7.34 o 
  -3  15   4       65.29       67.05      8.08 o 
  -2  15   4       11.82       12.04      5.63 o 
  -1  15   4      587.84      552.03     24.33 o 
   0  15   4       39.96       31.93      8.78 o 
   1  15   4        5.30        1.79      5.69 o 
   2  15   4        4.95        6.66      6.23 o 
   3  15   4       11.84       19.87      6.15 o 
   4  15   4        2.04       12.78      8.52 o 
  -6  16   4       65.27       83.63     14.31 o 
  -5  16   4       59.04       71.00     14.75 o 
  -4  16   4      130.70      136.98     10.16 o 
  -3  16   4       44.09       44.10      7.71 o 
  -2  16   4      469.78      448.00     18.05 o 
  -1  16   4      370.16      367.30     27.27 o 
   0  16   4      160.07      122.82     23.69 o 
   1  16   4       30.73       29.27      8.52 o 
   2  16   4        1.08        7.04      5.39 o 
   3  16   4        6.00        3.13      5.75 o 
   4  16   4       11.20       23.68     12.52 o 
  -5  17   4       47.58       58.08     12.32 o 
  -4  17   4       61.04       81.69     11.30 o 
  -3  17   4       83.45       83.64     15.29 o 
  -2  17   4      317.35      318.93     18.97 o 
  -1  17   4      238.89      229.65     17.70 o 
   0  17   4      389.34      338.49     19.91 o 
   1  17   4      107.70       93.64     15.65 o 
   2  17   4      119.71       82.10     18.78 o 
   3  17   4      111.36       97.72     10.77 o 
  -5  18   4       51.29       70.78     13.86 o 
  -4  18   4      137.92      146.18     10.85 o 
  -3  18   4      297.89      294.28     22.10 o 
  -2  18   4      228.24      256.64     21.01 o 
  -1  18   4       48.03       48.73     10.42 o 
   0  18   4      149.38      147.45     14.85 o 
   1  18   4      120.86      118.89     14.50 o 
   2  18   4      153.92      123.43     14.85 o 
   3  18   4       41.96       54.32      9.42 o 
  -4  19   4      104.61      122.81     10.72 o 
  -3  19   4       46.88       75.06     12.32 o 
  -2  19   4        3.72       12.67      7.28 o 
  -1  19   4       72.02       58.54     11.33 o 
   0  19   4       84.62       63.75     11.33 o 
   1  19   4       45.66       27.05     15.20 o 
   2  19   4       52.46       35.43      9.88 o 
  -4  20   4      194.95      174.77     18.66 o 
  -3  20   4      348.76      363.20     29.06 o 
  -2  20   4      262.22      276.76     21.50 o 
  -1  20   4      207.05      218.97     19.21 o 
   0  20   4      333.34      323.68     34.87 o 
   1  20   4      553.51      508.54     33.98 o 
  -2  21   4        8.29       21.04      9.84 o 
  -1  21   4        0.17        3.21      6.62 o 
   0  21   4        3.21       10.92     10.42 o 
  -9   1   5        0.12        3.99      8.15 o 
  -8   1   5        4.66       -5.88      6.71 o 
  -7   1   5      127.68      123.84     13.58 o 
  -6   1   5      163.65      160.97     19.22 o 
  -5   1   5       46.38       28.64      6.32 o 
  -4   1   5        1.94        8.15      1.99 o 
  -3   1   5      286.28      242.79      6.47 o 
  -2   1   5        0.37        2.30      2.20 o 
  -1   1   5     1841.23     1996.50     26.72 o 
   0   1   5     1361.90     1381.41     17.99 o 
   1   1   5      242.43      190.11     10.73 o 
   2   1   5      364.73      413.84     19.67 o 
   3   1   5      181.50      148.87      8.22 o 
   4   1   5        1.13        2.09      6.62 o 
   5   1   5       24.25       35.41     10.42 o 
   6   1   5       55.28       81.84     15.17 o 
  -9   2   5       57.19       58.54     13.49 o 
  -8   2   5      115.65      103.42     14.21 o 
  -7   2   5      615.75      582.28     25.60 o 
  -6   2   5     1188.89     1154.37     35.08 o 
  -5   2   5     1596.17     1409.07     36.67 o 
  -4   2   5     1169.85     1210.60     20.14 o 
  -3   2   5     2107.16     1793.51     24.91 o 
  -2   2   5    11212.12    12222.18    164.31 o 
  -1   2   5     6637.64     7061.30     96.62 o 
   0   2   5     8815.64     9048.66    109.87 o 
   1   2   5      661.21      578.97     13.28 o 
   2   2   5     2468.00     2447.91     40.14 o 
   3   2   5     1323.20     1199.49     44.70 o 
   4   2   5     1439.48     1295.02     40.14 o 
   5   2   5      219.84      262.38     19.91 o 
   6   2   5      111.91      144.03     20.12 o 
  -9   3   5        4.72       14.10      7.93 o 
  -8   3   5       26.60       37.82     10.42 o 
  -7   3   5       46.06       55.91     11.62 o 
  -6   3   5      251.06      248.67     16.44 o 
  -5   3   5        8.99       12.07      5.69 o 
  -4   3   5      333.73      381.29      8.40 o 
  -3   3   5      116.17      143.41     11.25 o 
  -2   3   5      174.62      232.71      6.21 o 
  -1   3   5      250.17      316.23      7.16 o 
   0   3   5      713.33      692.96     12.32 o 
   1   3   5      266.63      235.03      8.52 o 
   2   3   5      686.44      639.02     29.95 o 
   3   3   5      612.69      553.67     19.22 o 
   4   3   5      200.08      215.32     16.74 o 
   5   3   5      278.27      311.94     53.20 o 
   6   3   5      153.42      199.75     29.95 o 
  -9   4   5      139.67      125.37     13.23 o 
  -8   4   5      241.68      269.79     16.70 o 
  -7   4   5      478.79      430.15     18.90 o 
  -6   4   5      738.26      778.76     22.66 o 
  -5   4   5     2124.36     1942.28     39.36 o 
  -4   4   5     3914.24     4058.74     52.69 o 
  -3   4   5     5108.72     5278.65     74.21 o 
  -2   4   5     4438.38     4182.12     59.40 o 
  -1   4   5     4201.61     4451.25     74.82 o 
   0   4   5     4728.85     4743.21     60.37 o 
   1   4   5     5847.47     5821.42     83.45 o 
   2   4   5     3131.44     3167.28     49.93 o 
   3   4   5     1405.21     1314.55     27.16 o 
   4   4   5      578.08      571.45     24.63 o 
   5   4   5      313.99      319.37     21.47 o 
   6   4   5      150.74      174.32     19.28 o 
  -8   5   5      135.44      152.66     13.06 o 
  -7   5   5       50.27       55.03      8.58 o 
  -6   5   5       33.40       40.86      7.28 o 
  -5   5   5       24.29       26.77      5.28 o 
  -4   5   5      132.16      121.00      7.31 o 
  -3   5   5      185.02      211.96      6.83 o 
  -2   5   5      399.00      403.25     11.87 o 
  -1   5   5     1511.56     1671.17     32.51 o 
   0   5   5       49.02       45.78      4.07 o 
   1   5   5       15.15       24.25      5.81 o 
   2   5   5      127.14      149.99      8.22 o 
   3   5   5       47.50       38.63      5.69 o 
   4   5   5      372.80      357.54     21.01 o 
   5   5   5      124.83      125.44     15.13 o 
   6   5   5        7.39       12.52     11.38 o 
  -8   6   5       49.68       56.61      9.20 o 
  -7   6   5      104.84       97.81     10.42 o 
  -6   6   5      179.62      187.36     12.05 o 
  -5   6   5      249.84      244.94     11.57 o 
  -4   6   5     1147.30     1133.57     18.94 o 
  -3   6   5       49.32       47.31      4.62 o 
  -2   6   5      156.19      122.33      7.01 o 
  -1   6   5      504.78      618.09     16.34 o 
   0   6   5      212.71      215.64      9.94 o 
   1   6   5       28.77       54.94      5.35 o 
   2   6   5      277.02      264.80     10.12 o 
   3   6   5      128.56      112.40     13.86 o 
   4   6   5        8.97       16.63      5.95 o 
   5   6   5        5.16       11.69     10.73 o 
   6   6   5        7.79       13.02     12.32 o 
  -8   7   5       15.84       22.79      9.84 o 
  -7   7   5       60.88       58.97      8.93 o 
  -6   7   5       43.84       55.06     12.52 o 
  -5   7   5      487.66      480.29     16.54 o 
  -4   7   5      457.53      497.67     11.31 o 
  -3   7   5      841.14      971.81     22.99 o 
  -2   7   5      235.19      248.07      9.97 o 
  -1   7   5      755.75      862.74     20.99 o 
   0   7   5      582.81      592.19     13.01 o 
   1   7   5      584.52      622.25     14.79 o 
   2   7   5      151.72      147.72     10.16 o 
   3   7   5       34.15       35.12      5.37 o 
   4   7   5        2.66        0.72      4.46 o 
   5   7   5        2.54        9.87      8.52 o 
  -8   8   5       73.40       65.05     10.25 o 
  -7   8   5      202.52      241.23     31.74 o 
  -6   8   5       23.88       37.45      7.60 o 
  -5   8   5      715.07      669.90     26.38 o 
  -4   8   5      785.14      713.22     14.46 o 
  -3   8   5      978.70      810.63     16.36 o 
  -2   8   5      205.40      140.97      8.23 o 
  -1   8   5       24.58       50.46      3.75 o 
   0   8   5      681.59      542.75     31.81 o 
   1   8   5      944.87      889.89     19.87 o 
   2   8   5      778.28      696.39     19.78 o 
   3   8   5      105.71      102.36      7.74 o 
   4   8   5       73.64       78.91      9.20 o 
   5   8   5       73.12       99.33     14.54 o 
  -8   9   5      111.03      125.44     12.57 o 
  -7   9   5        4.77        2.68      8.05 o 
  -6   9   5        1.07        7.84      5.35 o 
  -5   9   5      127.59      153.85     17.43 o 
  -4   9   5       37.18       46.10      4.99 o 
  -3   9   5      107.87      102.89      6.04 o 
  -2   9   5      669.34      675.70     24.60 o 
  -1   9   5     1598.70     1639.52     34.76 o 
   0   9   5       95.56      106.48      7.61 o 
   1   9   5      226.83      217.90      9.08 o 
   2   9   5      362.29      348.38     18.20 o 
   3   9   5       92.63       81.17      7.43 o 
   4   9   5      568.62      533.04     36.66 o 
   5   9   5      106.09      131.98     15.48 o 
  -8  10   5      191.86      215.62     32.63 o 
  -7  10   5      417.26      425.51     23.07 o 
  -6  10   5      663.76      589.40     43.36 o 
  -5  10   5     1286.07     1257.36     30.05 o 
  -4  10   5     2186.59     2206.71     49.30 o 
  -3  10   5     2702.97     2614.71     50.40 o 
  -2  10   5     3237.05     3339.44     61.94 o 
  -1  10   5     2690.75     2577.41     50.07 o 
   0  10   5     3398.38     2941.50    101.93 o 
   1  10   5     1865.02     1820.31     39.40 o 
   2  10   5     1300.72     1252.68     26.02 o 
   3  10   5      464.59      454.64     14.85 o 
   4  10   5      288.42      320.44     15.53 o 
   5  10   5      165.90      215.48     27.72 o 
  -8  11   5       28.11       10.73     15.20 o 
  -7  11   5        7.60       17.50      8.58 o 
  -6  11   5       30.02       37.03      9.15 o 
  -5  11   5        0.10        8.31      6.71 o 
  -4  11   5       45.48       50.32      6.49 o 
  -3  11   5       56.21       48.67      6.52 o 
  -2  11   5        5.80       13.64      4.59 o 
  -1  11   5       70.63       65.91     11.74 o 
   0  11   5      171.64      158.28     12.64 o 
   1  11   5      762.46      699.80     21.33 o 
   2  11   5      412.95      418.23     16.47 o 
   3  11   5      203.75      200.11     12.88 o 
   4  11   5      137.22      132.88     14.77 o 
   5  11   5       67.14       95.67     20.56 o 
  -7  12   5      133.74      119.36     15.48 o 
  -6  12   5      140.26      164.16     15.48 o 
  -5  12   5      190.10      173.38     11.37 o 
  -4  12   5       84.88       93.63     10.39 o 
  -3  12   5      316.58      329.61     13.55 o 
  -2  12   5      941.38      902.69     24.43 o 
  -1  12   5      762.80      722.70     21.67 o 
   0  12   5      593.28      576.25     23.39 o 
   1  12   5       83.04       72.41      8.42 o 
   2  12   5       81.36       99.52      9.60 o 
   3  12   5      144.39      133.10     11.26 o 
   4  12   5       50.72       62.08     10.69 o 
   5  12   5       26.66        4.47     12.52 o 
  -7  13   5        9.59       28.55      9.15 o 
  -6  13   5        1.01       11.54      6.87 o 
  -5  13   5       29.80       29.87      6.90 o 
  -4  13   5        7.31       13.35      4.93 o 
  -3  13   5      129.90      146.69     10.12 o 
  -2  13   5       71.55       58.57      7.71 o 
  -1  13   5        4.66        5.81      6.32 o 
   0  13   5       29.80       27.50      8.05 o 
   1  13   5       17.04       19.30      6.01 o 
   2  13   5       15.39       18.12      6.17 o 
   3  13   5       20.93       23.23      6.74 o 
   4  13   5        0.26        7.00      7.25 o 
  -7  14   5       33.61       62.09     12.60 o 
  -6  14   5      109.22      118.03     14.54 o 
  -5  14   5      185.76      170.29     11.74 o 
  -4  14   5      127.20      124.78     10.16 o 
  -3  14   5      639.99      610.32     20.45 o 
  -2  14   5      412.48      400.22     18.89 o 
  -1  14   5     1759.49     1758.79     49.63 o 
   0  14   5      522.25      462.68     21.80 o 
   1  14   5      506.79      483.92     27.24 o 
   2  14   5      256.81      244.04     14.58 o 
   3  14   5      226.10      232.09     14.77 o 
   4  14   5      110.58       97.60     13.49 o 
  -6  15   5       36.83       50.90     11.05 o 
  -5  15   5       16.21       25.06     15.65 o 
  -4  15   5        0.12        4.66      4.40 o 
  -3  15   5        7.27       12.52      5.69 o 
  -2  15   5       23.43       27.69      6.52 o 
  -1  15   5       82.73       86.72     11.68 o 
   0  15   5      143.91      142.31     31.74 o 
   1  15   5      121.79      104.64     12.64 o 
   2  15   5      221.65      224.84     14.40 o 
   3  15   5      108.31      111.36     11.52 o 
   4  15   5       65.44       75.25     12.22 o 
  -6  16   5      230.76      311.80     41.58 o 
  -5  16   5      286.93      343.40     21.01 o 
  -4  16   5      192.89      217.46     13.50 o 
  -3  16   5      353.07      374.15     16.50 o 
  -2  16   5      404.98      389.90     17.03 o 
  -1  16   5      502.23      469.59     23.07 o 
   0  16   5      208.03      211.45     17.07 o 
   1  16   5       52.21       59.97     11.05 o 
   2  16   5      155.08      165.06     12.88 o 
   3  16   5       77.06       99.49     11.13 o 
  -6  17   5        8.34       23.41      9.88 o 
  -5  17   5        0.50        6.50      5.67 o 
  -4  17   5        4.15       13.31      6.35 o 
  -3  17   5       42.34       50.55      8.65 o 
  -2  17   5       41.79       39.25      9.78 o 
  -1  17   5        7.33        8.40      7.25 o 
   0  17   5       94.71       76.47     12.01 o 
   1  17   5        3.76        5.45      6.87 o 
   2  17   5       16.47       17.40      8.15 o 
   3  17   5       34.74       48.03      9.42 o 
  -5  18   5       90.07       99.85     11.37 o 
  -4  18   5      152.60      149.94     12.88 o 
  -3  18   5      113.60      118.25     11.67 o 
  -2  18   5       70.99       78.22     17.88 o 
  -1  18   5       45.92       61.56     11.33 o 
   0  18   5       39.54       36.57     10.06 o 
   1  18   5       96.31       98.85     13.91 o 
   2  18   5       57.81       74.17     12.95 o 
  -4  19   5        0.80        5.12      6.15 o 
  -3  19   5        2.16       -0.31      7.09 o 
  -2  19   5       15.11        9.08      7.88 o 
  -1  19   5       36.48       32.01      9.42 o 
   0  19   5       27.25       29.39     10.06 o 
   1  19   5        0.41       -1.52      7.09 o 
   2  19   5        0.70       12.20      7.88 o 
  -3  20   5       45.87       43.91     11.62 o 
  -2  20   5       29.78       25.03     11.62 o 
  -1  20   5       17.51       18.70      8.49 o 
   0  20   5       18.08       18.75      9.15 o 
   1  20   5       25.82       24.98     10.42 o 
  -2  21   5       21.09       23.82     10.42 o 
  -1  21   5        7.32       12.18      8.77 o 
  -9   0   6       62.76       67.06     18.78 o 
  -8   0   6      226.73      196.70     25.03 o 
  -7   0   6     2686.40     2599.14     91.20 o 
  -6   0   6     2511.74     2511.52     84.94 o 
  -5   0   6     1361.68     1195.41     45.60 o 
  -4   0   6      753.60      831.84     21.75 o 
  -3   0   6     1460.19     1248.66     35.76 o 
  -2   0   6    16349.37    18339.08    349.15 o 
  -1   0   6    17525.67    19424.11    297.29 o 
   0   0   6      423.97      377.87     34.87 o 
   1   0   6      525.59      572.22     19.67 o 
   2   0   6      160.60      153.78     11.62 o 
   3   0   6      412.63      393.40     18.78 o 
   4   0   6      445.93      384.46     28.61 o 
   5   0   6        0.26        2.68     10.73 o 
   6   0   6       15.99       15.20     16.09 o 
  -9   1   6       40.11       33.55     12.52 o 
  -8   1   6        8.87       19.67      8.85 o 
  -7   1   6      102.37      104.73     12.64 o 
  -6   1   6      186.85      169.64     12.95 o 
  -5   1   6     1615.87     1707.21     54.09 o 
  -4   1   6       46.74       74.20      4.16 o 
  -3   1   6     4837.74     4869.09     79.40 o 
  -2   1   6     3935.94     4123.78     69.48 o 
  -1   1   6     4586.09     4645.80     53.17 o 
   0   1   6     8106.27     8373.09     93.12 o 
   1   1   6      300.82      252.81      8.85 o 
   2   1   6     3069.16     3050.99     48.99 o 
   3   1   6     1858.33     1801.22     33.82 o 
   4   1   6     1430.62     1375.31     42.04 o 
   5   1   6      357.82      360.03     21.47 o 
   6   1   6      146.56      197.28     20.48 o 
  -9   2   6       33.34       41.88     11.68 o 
  -8   2   6      149.38      154.12     15.81 o 
  -7   2   6      699.92      643.79     25.92 o 
  -6   2   6     1176.76     1045.25     96.12 o 
  -5   2   6      594.09      544.19     19.60 o 
  -4   2   6     2034.88     2116.79     37.84 o 
  -3   2   6      198.55      250.52      7.26 o 
  -2   2   6     3939.50     4324.21     72.93 o 
  -1   2   6     3563.85     3929.78     61.75 o 
   0   2   6        9.58       19.76      3.56 o 
   1   2   6     1393.21     1330.22     24.63 o 
   2   2   6        8.24        8.67      4.07 o 
   3   2   6       79.40       72.04      6.95 o 
   4   2   6       15.95       37.32     13.86 o 
   5   2   6       10.43       31.54     10.30 o 
  -9   3   6        1.65       -6.17      6.09 o 
  -8   3   6       39.43       44.11      8.93 o 
  -7   3   6      253.65      220.73     17.88 o 
  -6   3   6      250.10      229.81     15.17 o 
  -5   3   6      196.64      193.15     12.07 o 
  -4   3   6        5.77        8.32      2.37 o 
  -3   3   6      267.53      284.70      7.81 o 
  -2   3   6     3797.44     4664.92     66.11 o 
  -1   3   6     3217.80     3803.01     49.16 o 
   0   3   6       40.83       44.19      4.30 o 
   1   3   6      135.87      130.22      6.95 o 
   2   3   6        0.18       -4.15      6.26 o 
   3   3   6       47.36       47.46      6.32 o 
   4   3   6      347.76      301.90     19.57 o 
   5   3   6        0.23        4.26      8.94 o 
  -9   4   6       69.54       69.58     15.65 o 
  -8   4   6      257.34      243.28     16.04 o 
  -7   4   6      149.91      131.77     11.08 o 
  -6   4   6      829.50      786.56     30.40 o 
  -5   4   6      994.21     1024.17     25.29 o 
  -4   4   6     1894.52     1945.72     28.13 o 
  -3   4   6     3550.75     4434.67     63.44 o 
  -2   4   6     2746.09     3023.21     53.67 o 
  -1   4   6     1445.17     1507.28     24.73 o 
   0   4   6     1163.70     1377.35     24.29 o 
   1   4   6       83.47       64.08      5.69 o 
   2   4   6       47.61       69.41      6.32 o 
   3   4   6      386.59      337.26     29.51 o 
   4   4   6        4.43       11.82      7.09 o 
   5   4   6       17.48       37.27     19.22 o 
  -9   5   6       13.48       19.84     18.78 o 
  -8   5   6        1.85       10.42      5.51 o 
  -7   5   6      116.96      132.01     11.08 o 
  -6   5   6       12.95       19.67      5.95 o 
  -5   5   6      812.54      764.90     20.51 o 
  -4   5   6     1839.73     1835.14     32.14 o 
  -3   5   6     2906.60     3032.00     45.33 o 
  -2   5   6     1324.64     1198.85     25.63 o 
  -1   5   6      726.91      675.86     17.54 o 
   0   5   6     4047.23     4162.39     61.29 o 
   1   5   6     3102.03     3078.60     48.34 o 
   2   5   6     2870.74     2819.98     46.47 o 
   3   5   6      423.85      411.14     15.20 o 
   4   5   6      275.21      292.42     20.12 o 
   5   5   6      246.02      281.99     20.75 o 
  -8   6   6      502.44      518.80     20.99 o 
  -7   6   6       69.96       79.69      9.59 o 
  -6   6   6      583.76      621.02     48.28 o 
  -5   6   6     2495.46     2409.12     59.46 o 
  -4   6   6     4849.70     4847.53     70.40 o 
  -3   6   6     5387.29     5680.28     80.36 o 
  -2   6   6      263.29      201.24     13.50 o 
  -1   6   6      114.88       74.33      8.67 o 
   0   6   6     3387.46     3579.66     53.99 o 
   1   6   6     2447.44     2356.56     39.14 o 
   2   6   6      531.94      473.46     14.21 o 
   3   6   6      262.23      273.20     11.62 o 
   4   6   6       63.06       70.29     15.65 o 
   5   6   6       52.00       63.43     14.31 o 
  -8   7   6        4.66        7.06      8.05 o 
  -7   7   6      820.39      789.49     24.81 o 
  -6   7   6        3.03       -0.06      5.81 o 
  -5   7   6     1057.21     1034.32     33.53 o 
  -4   7   6     1932.85     1906.39     35.03 o 
  -3   7   6      969.15      871.78     22.13 o 
  -2   7   6     1961.92     1866.93     37.51 o 
  -1   7   6     1568.66     1482.32     31.83 o 
   0   7   6     2292.39     2110.95     34.61 o 
   1   7   6     3363.82     3296.08     75.34 o 
   2   7   6     2868.47     2801.39     52.52 o 
   3   7   6      244.70      210.15     13.71 o 
   4   7   6      883.26      903.29     33.15 o 
   5   7   6      223.22      255.02     20.83 o 
  -8   8   6      189.91      180.61     17.38 o 
  -7   8   6       23.60       52.23      8.26 o 
  -6   8   6      180.67      182.88     11.74 o 
  -5   8   6      783.38      784.35     20.61 o 
  -4   8   6     1431.16     1457.61     31.39 o 
  -3   8   6     2000.14     1889.64     59.75 o 
  -2   8   6       41.76       43.29      7.29 o 
  -1   8   6       15.62        8.96      4.17 o 
   0   8   6     1586.41     1635.13     35.26 o 
   1   8   6      572.93      531.35     29.78 o 
   2   8   6      321.13      296.86     17.50 o 
   3   8   6      130.47      137.00      9.32 o 
   4   8   6        8.22        9.84      8.22 o 
   5   8   6       56.45       68.26     23.25 o 
  -8   9   6        0.13        3.85      8.15 o 
  -7   9   6       87.79       96.80     14.75 o 
  -6   9   6        0.89        7.03      6.62 o 
  -5   9   6      290.91      283.71     12.86 o 
  -4   9   6      656.44      597.48     17.69 o 
  -3   9   6      217.80      198.87     10.12 o 
  -2   9   6       17.43       26.86      5.49 o 
  -1   9   6        1.42       -1.01      4.40 o 
   0   9   6      168.17      122.78     11.10 o 
   1   9   6      419.37      375.03     16.34 o 
   2   9   6      184.19      180.01     11.85 o 
   3   9   6       38.82       36.25      6.83 o 
   4   9   6        1.40        1.79     11.62 o 
   5   9   6        0.31       25.93     14.31 o 
  -8  10   6        2.00        7.44      7.73 o 
  -7  10   6       61.01       70.60     12.32 o 
  -6  10   6        3.23       11.58     10.28 o 
  -5  10   6      103.52      111.58     16.99 o 
  -4  10   6      128.37      126.38      9.41 o 
  -3  10   6       15.00       19.81      5.22 o 
  -2  10   6      165.14      178.92     10.30 o 
  -1  10   6      262.47      284.29     19.61 o 
   0  10   6      260.73      251.41     12.37 o 
   1  10   6      736.22      674.37     28.40 o 
   2  10   6      290.65      264.49     17.95 o 
   3  10   6        2.30        6.57      5.45 o 
   4  10   6       74.25       86.73     18.78 o 
   5  10   6        1.05        9.84     12.52 o 
  -8  11   6        0.31        1.73     12.07 o 
  -7  11   6       51.67       69.28     19.67 o 
  -6  11   6       41.16       46.27      9.88 o 
  -5  11   6       27.85       31.77      9.39 o 
  -4  11   6        0.89       -2.65      3.79 o 
  -3  11   6        1.33        5.66      4.65 o 
  -2  11   6      622.50      523.52     17.37 o 
  -1  11   6      797.24      744.93     21.82 o 
   0  11   6       63.13       48.34      8.85 o 
   1  11   6       54.08       51.69      7.90 o 
   2  11   6       27.89       53.51      8.23 o 
   3  11   6      198.45      224.73     15.31 o 
   4  11   6      288.94      336.18     33.08 o 
  -7  12   6      415.57      430.80     23.70 o 
  -6  12   6      812.57      794.11     34.42 o 
  -5  12   6      360.57      413.77     16.37 o 
  -4  12   6      724.01      719.31     21.41 o 
  -3  12   6      458.70      458.65     16.65 o 
  -2  12   6     1618.03     1533.82     35.44 o 
  -1  12   6     1538.53     1446.08     34.41 o 
   0  12   6      110.61      100.64     11.38 o 
   1  12   6      139.70      123.90     10.64 o 
   2  12   6        8.05       11.76      5.64 o 
   3  12   6       22.86       24.30      7.39 o 
   4  12   6       11.48       20.56     12.52 o 
  -7  13   6       42.46       61.97     11.81 o 
  -6  13   6       76.25       79.17     12.86 o 
  -5  13   6      302.10      285.50     14.72 o 
  -4  13   6      162.37      175.11     11.39 o 
  -3  13   6      625.38      618.14     21.00 o 
  -2  13   6     1199.94     1104.57     42.27 o 
  -1  13   6      996.14      955.00     32.86 o 
   0  13   6     1243.30     1189.52     38.25 o 
   1  13   6      204.47      209.81     13.05 o 
   2  13   6      458.24      439.48     18.05 o 
   3  13   6      280.48      251.87     15.36 o 
   4  13   6      279.61      275.38     31.29 o 
  -7  14   6      376.25      422.59     53.20 o 
  -6  14   6      417.78      402.55     22.73 o 
  -5  14   6      191.88      220.43     21.46 o 
  -4  14   6      146.13      169.78     11.29 o 
  -3  14   6      175.88      160.93     14.96 o 
  -2  14   6     1199.38     1159.15     30.79 o 
  -1  14   6     1047.31      932.98     38.89 o 
   0  14   6       67.63       58.41     10.42 o 
   1  14   6       39.06       42.69      9.01 o 
   2  14   6       33.64       46.02      8.13 o 
   3  14   6       69.05       70.17     10.09 o 
   4  14   6       75.95      124.28     23.25 o 
  -6  15   6       48.09       72.83     12.95 o 
  -5  15   6      126.71      136.90     26.38 o 
  -4  15   6        2.98       11.03      5.75 o 
  -3  15   6      326.66      313.06     14.92 o 
  -2  15   6      377.94      334.64     15.95 o 
  -1  15   6      204.46      206.78     16.44 o 
   0  15   6      318.69      267.28     18.64 o 
   1  15   6        5.49       14.46      7.25 o 
   2  15   6      174.20      167.47     13.24 o 
   3  15   6      166.69      178.50     14.02 o 
  -6  16   6        0.73        4.92      8.22 o 
  -5  16   6        0.17       -6.61      5.28 o 
  -4  16   6        0.32        2.16      4.93 o 
  -3  16   6       56.52       53.69      8.78 o 
  -2  16   6        7.91       12.82      5.91 o 
  -1  16   6        1.44        1.41      5.98 o 
   0  16   6        0.80        6.56      6.62 o 
   1  16   6       36.54       35.32      9.48 o 
   2  16   6        1.85        2.08      5.75 o 
   3  16   6        0.19        3.69      6.98 o 
  -6  17   6        8.72       16.60      7.82 o 
  -5  17   6        0.87        5.41      5.67 o 
  -4  17   6       53.93       67.22      9.18 o 
  -3  17   6       33.08       41.03      8.23 o 
  -2  17   6        0.30       -3.13      7.60 o 
  -1  17   6        9.16        4.92      6.95 o 
   0  17   6       88.47       80.44     12.32 o 
   1  17   6      186.50      165.50     16.44 o 
   2  17   6       98.31      105.95     11.94 o 
  -5  18   6       51.19       49.89      9.32 o 
  -4  18   6       75.40       83.32      9.96 o 
  -3  18   6      107.79      113.50     11.69 o 
  -2  18   6       37.75       48.68     20.12 o 
  -1  18   6       51.33       49.35     11.33 o 
   0  18   6       68.22       81.92     13.86 o 
   1  18   6       46.27       49.63     11.68 o 
   2  18   6       43.27       47.82     11.05 o 
  -4  19   6      144.27      148.10     13.07 o 
  -3  19   6      203.53      184.20     16.65 o 
  -2  19   6       71.30       80.34     17.43 o 
  -1  19   6       55.05       44.26     11.38 o 
   0  19   6      132.71      153.99     21.91 o 
   1  19   6      135.62      143.76     16.74 o 
  -3  20   6      230.74      251.64     20.54 o 
  -2  20   6       60.27       65.70     11.96 o 
  -1  20   6       30.94       31.19     11.62 o 
   0  20   6      105.98      106.82     15.02 o 
  -9   1   7      107.89       88.03     14.21 o 
  -8   1   7      132.54      103.20     13.86 o 
  -7   1   7      411.22      361.99     21.01 o 
  -6   1   7     1108.99     1007.01     30.66 o 
  -5   1   7     2012.33     2217.29     50.89 o 
  -4   1   7     1732.52     1764.96     28.38 o 
  -3   1   7     8661.91     9704.09    133.19 o 
  -2   1   7     3325.09     4126.42     60.39 o 
  -1   1   7     7563.42     8360.05     93.38 o 
   0   1   7     3436.63     3907.11     58.48 o 
   1   1   7     1130.91     1141.39     22.76 o 
   2   1   7     1272.78     1202.15     25.29 o 
   3   1   7      491.20      459.37     14.85 o 
   4   1   7      134.90      145.45     32.19 o 
   5   1   7       59.83      100.83     29.95 o 
  -9   2   7       21.70       20.89     10.42 o 
  -8   2   7       90.05      112.91     13.91 o 
  -7   2   7      542.83      562.78     23.70 o 
  -6   2   7       42.31       45.99      8.52 o 
  -5   2   7        2.88        5.96      4.71 o 
  -4   2   7      712.17      777.94     13.96 o 
  -3   2   7      133.88      216.26      6.95 o 
  -2   2   7        0.30        0.99      4.19 o 
  -1   2   7      172.09      209.80      5.59 o 
   0   2   7     3502.22     3932.80     58.79 o 
   1   2   7     1634.17     1631.50     29.69 o 
   2   2   7     1124.70     1068.27     25.99 o 
   3   2   7      159.01      149.77      9.48 o 
   4   2   7       91.80       88.46     12.95 o 
   5   2   7      191.45      207.46     18.64 o 
  -9   3   7      144.24      157.58     14.37 o 
  -8   3   7      475.63      400.49     18.01 o 
  -7   3   7      661.51      627.60     20.99 o 
  -6   3   7     2085.33     2085.51     57.22 o 
  -5   3   7     2676.85     2538.29     47.29 o 
  -4   3   7     3172.96     3074.73     41.62 o 
  -3   3   7     6957.69     7141.85     99.23 o 
  -2   3   7     3637.75     3475.41     68.29 o 
  -1   3   7     5482.59     5362.09     61.56 o 
   0   3   7     3694.68     3730.13     57.67 o 
   1   3   7     1681.50     1624.40     29.69 o 
   2   3   7     2236.16     2131.46     42.02 o 
   3   3   7      667.11      669.36     31.29 o 
   4   3   7      486.69      489.19     24.00 o 
   5   3   7      100.57      150.47     17.38 o 
  -9   4   7       75.80       73.90     11.08 o 
  -8   4   7       69.24       96.71     11.08 o 
  -7   4   7       22.33       34.34      7.44 o 
  -6   4   7      136.69      131.17     12.52 o 
  -5   4   7      124.70      140.50      6.87 o 
  -4   4   7      404.25      377.54     10.20 o 
  -3   4   7        8.92       14.04      5.21 o 
  -2   4   7      162.67      145.10      9.21 o 
  -1   4   7      237.24      281.10      7.25 o 
   0   4   7        9.10        2.68      3.16 o 
   1   4   7        4.09        8.05      3.43 o 
   2   4   7      224.51      201.08     10.12 o 
   3   4   7      215.10      213.35     13.86 o 
   4   4   7      272.52      309.57     20.86 o 
   5   4   7       69.63       89.21     14.50 o 
  -9   5   7       41.15       32.15     11.18 o 
  -8   5   7      168.86      172.50     13.06 o 
  -7   5   7      414.31      415.20     16.70 o 
  -6   5   7      255.22      240.23     23.69 o 
  -5   5   7     1313.18     1317.71     24.63 o 
  -4   5   7     1367.84     1327.68     23.54 o 
  -3   5   7     1277.63     1269.66     22.05 o 
  -2   5   7     1817.04     1974.33     38.87 o 
  -1   5   7     2036.20     1973.70     31.97 o 
   0   5   7     1262.60     1290.82     23.92 o 
   1   5   7     1845.20     1684.32     88.96 o 
   2   5   7      807.83      750.03     24.14 o 
   3   5   7      166.41      181.94     19.22 o 
   4   5   7      452.16      456.19     23.65 o 
   5   5   7       31.18       45.89     11.68 o 
  -9   6   7        8.08       20.46      9.39 o 
  -8   6   7       28.39       27.42      7.44 o 
  -7   6   7        8.81        5.36      7.60 o 
  -6   6   7       52.20       61.95     11.18 o 
  -5   6   7       56.68       60.08      5.59 o 
  -4   6   7       12.23       17.66      3.43 o 
  -3   6   7      124.63      175.06      9.21 o 
  -2   6   7      370.82      323.00     12.04 o 
  -1   6   7        0.68        4.04      3.76 o 
   0   6   7        1.50       -1.69      3.13 o 
   1   6   7       47.95       59.90      5.98 o 
   2   6   7        3.10        2.96      4.07 o 
   3   6   7       35.08       34.86      5.98 o 
   4   6   7       28.46       34.12      9.78 o 
   5   6   7        0.74       12.42      8.94 o 
  -8   7   7       97.98       89.90     17.43 o 
  -7   7   7      120.94      140.26     14.50 o 
  -6   7   7      171.88      170.19     15.20 o 
  -5   7   7      376.28      397.26     14.35 o 
  -4   7   7      389.47      453.90     14.58 o 
  -3   7   7      887.43      897.89     22.37 o 
  -2   7   7      404.82      470.81     15.14 o 
  -1   7   7      257.31      272.60     11.69 o 
   0   7   7      471.90      398.40     17.43 o 
   1   7   7      206.25      204.41     11.57 o 
   2   7   7      157.17      143.75     10.73 o 
   3   7   7       70.09       70.35      7.70 o 
   4   7   7       18.50       24.14     14.31 o 
   5   7   7       26.20       28.61     18.78 o 
  -8   8   7       45.31       42.05     10.94 o 
  -7   8   7        5.17        4.15      6.87 o 
  -6   8   7       42.42       60.15     21.01 o 
  -5   8   7      526.29      484.86     16.65 o 
  -4   8   7      244.43      271.18     11.67 o 
  -3   8   7      395.24      386.04     14.07 o 
  -2   8   7      347.82      279.01     11.87 o 
  -1   8   7        0.81       -0.51      3.76 o 
   0   8   7      185.59      183.08     12.81 o 
   1   8   7        9.98       10.93      5.49 o 
   2   8   7        3.90        9.56      5.55 o 
   3   8   7      194.87      193.27     13.03 o 
   4   8   7      117.06      175.24     24.14 o 
  -8   9   7      154.29      183.25     17.57 o 
  -7   9   7      630.92      629.44     38.45 o 
  -6   9   7      282.63      273.40     18.58 o 
  -5   9   7     2037.27     2020.78     45.15 o 
  -4   9   7     2029.27     2029.63     41.77 o 
  -3   9   7     2910.43     2893.68     55.40 o 
  -2   9   7     3541.82     3459.89    164.02 o 
  -1   9   7     4100.37     4045.47     73.97 o 
   0   9   7     2627.45     2601.80     51.93 o 
   1   9   7     3428.66     3344.28     64.68 o 
   2   9   7      861.23      830.05     24.95 o 
   3   9   7      540.56      514.48     19.93 o 
   4   9   7      395.25      394.30     36.66 o 
  -8  10   7       77.47       93.67     14.50 o 
  -7  10   7       42.81       61.78     11.68 o 
  -6  10   7      115.65      135.23     14.50 o 
  -5  10   7      111.45      121.47     11.18 o 
  -4  10   7       34.07       26.85      5.91 o 
  -3  10   7       91.43      104.51      8.39 o 
  -2  10   7      134.78      142.36      9.81 o 
  -1  10   7       16.63       14.72      5.39 o 
   0  10   7       62.70       58.99      7.71 o 
   1  10   7      218.11      186.27     12.21 o 
   2  10   7       82.60       86.07      9.63 o 
   3  10   7      161.58      156.60     12.37 o 
   4  10   7      116.96      102.82     20.56 o 
  -8  11   7      128.59      161.59     18.01 o 
  -7  11   7      293.12      282.92     20.54 o 
  -6  11   7      480.37      435.82     22.44 o 
  -5  11   7      849.57      869.85     24.91 o 
  -4  11   7     1057.32      979.29     25.92 o 
  -3  11   7     1415.65     1424.73     33.37 o 
  -2  11   7     1397.52     1317.81     31.83 o 
  -1  11   7     1351.56     1329.97     32.52 o 
   0  11   7     1061.47      942.30     32.55 o 
   1  11   7      636.30      615.16     20.99 o 
   2  11   7      507.29      466.71     18.75 o 
   3  11   7      269.29      248.21     22.00 o 
   4  11   7      246.73      264.65     30.40 o 
  -7  12   7       21.54       35.03     10.53 o 
  -6  12   7        2.27       37.58      9.78 o 
  -5  12   7       33.36       30.53      6.44 o 
  -4  12   7      175.04      171.79     11.29 o 
  -3  12   7       40.92       40.63     10.63 o 
  -2  12   7        0.94       -0.08      4.32 o 
  -1  12   7        0.41       -1.95      5.35 o 
   0  12   7      120.53      102.64     12.32 o 
   1  12   7      168.12      149.71     11.52 o 
   2  12   7        9.66       13.03      7.71 o 
   3  12   7        0.50       -3.31      4.70 o 
   4  12   7        1.05       16.09     12.52 o 
  -7  13   7       10.87       33.83     10.73 o 
  -6  13   7       10.06       19.67      8.22 o 
  -5  13   7        8.06       14.93      9.84 o 
  -4  13   7        1.15       -0.75      4.59 o 
  -3  13   7       61.29       64.99      8.01 o 
  -2  13   7       14.97        7.30      5.97 o 
  -1  13   7       23.94       31.45      8.78 o 
   0  13   7        0.15        4.92      6.32 o 
   1  13   7       61.78       57.19      8.78 o 
   2  13   7        0.01        5.16      5.84 o 
   3  13   7       13.56        4.71      5.63 o 
  -7  14   7      166.95      225.45     20.48 o 
  -6  14   7      244.06      238.03     19.57 o 
  -5  14   7       26.94       34.92      7.58 o 
  -4  14   7      114.60      119.95     10.30 o 
  -3  14   7       43.33       40.22      7.49 o 
  -2  14   7      127.86      132.72     11.18 o 
  -1  14   7       15.06       10.22      6.44 o 
   0  14   7       21.59       17.43      7.60 o 
   1  14   7        9.78        6.88      5.39 o 
   2  14   7        1.39        1.59      5.63 o 
   3  14   7        0.08       12.61     10.09 o 
  -6  15   7      559.01      556.58     27.82 o 
  -5  15   7      737.43      732.58     30.27 o 
  -4  15   7      822.23      822.67     38.12 o 
  -3  15   7     1131.40     1062.70     30.09 o 
  -2  15   7      847.20      818.39     25.80 o 
  -1  15   7     1003.90      940.68     34.45 o 
   0  15   7      419.24      377.99     21.17 o 
   1  15   7      305.95      285.12     20.20 o 
   2  15   7      266.19      301.45     16.99 o 
   3  15   7      172.51      146.54     13.40 o 
  -6  16   7        0.37        6.32      9.02 o 
  -5  16   7        3.62        3.41      8.05 o 
  -4  16   7       16.08       28.75      6.83 o 
  -3  16   7        1.74        4.06      5.03 o 
  -2  16   7       27.17       17.45      6.05 o 
  -1  16   7        4.03        6.34      8.94 o 
   0  16   7       59.44       46.58     10.69 o 
   1  16   7       14.10       13.69      8.15 o 
   2  16   7       26.78       32.49      7.71 o 
  -6  17   7      126.01      130.93     16.29 o 
  -5  17   7      156.95      167.97     14.75 o 
  -4  17   7      172.00      206.29     14.24 o 
  -3  17   7      524.55      493.21     20.42 o 
  -2  17   7      301.75      322.48     23.25 o 
  -1  17   7      561.05      494.13     27.27 o 
   0  17   7      363.12      367.92     21.50 o 
   1  17   7      331.90      361.70     27.72 o 
   2  17   7      274.86      295.27     23.97 o 
  -5  18   7        6.45       23.12      7.82 o 
  -4  18   7       11.09       16.57      6.54 o 
  -3  18   7        1.78       -0.89      5.20 o 
  -2  18   7        2.62        7.80      6.87 o 
  -1  18   7       22.81       24.59      9.48 o 
   0  18   7        2.50        3.78      8.94 o 
   1  18   7        1.39       -2.22      7.09 o 
  -4  19   7        2.71       10.32      8.95 o 
  -3  19   7        1.86        3.13      7.59 o 
  -2  19   7        2.56       13.02      7.88 o 
  -1  19   7        5.27       24.97      8.15 o 
   0  19   7        3.43        0.97      7.28 o 
  -3  20   7       40.15       42.09     14.31 o 
  -2  20   7       39.68       34.98     10.42 o 
  -1  20   7       44.36       45.60     12.64 o 
  -9   0   8       69.42       72.42     17.88 o 
  -8   0   8       12.18       11.62      9.84 o 
  -7   0   8        0.98        7.15      9.84 o 
  -6   0   8      566.24      501.59     27.72 o 
  -5   0   8      527.27      505.17     25.03 o 
  -4   0   8      387.42      345.76     21.91 o 
  -3   0   8     3380.47     3199.25     69.81 o 
  -2   0   8      176.21      211.86     10.94 o 
  -1   0   8     2801.91     2583.31     94.77 o 
   0   0   8      399.41      339.76     15.20 o 
   1   0   8       68.77       67.06      8.94 o 
   2   0   8      582.85      557.02     23.25 o 
   3   0   8      151.41      155.57     14.31 o 
   4   0   8       91.28      115.34     20.56 o 
   5   0   8       83.23      150.21     22.35 o 
  -9   1   8      117.50      134.85     15.77 o 
  -8   1   8      506.49      461.94     48.28 o 
  -7   1   8     1552.14     1484.00     51.41 o 
  -6   1   8     1269.02     1256.37     35.40 o 
  -5   1   8      755.30      650.64     16.47 o 
  -4   1   8       49.18       41.67      3.51 o 
  -3   1   8     3243.71     3318.22     85.61 o 
  -2   1   8     2627.37     2464.55     39.21 o 
  -1   1   8     1938.93     2000.09     26.19 o 
   0   1   8       14.61       22.26      4.07 o 
   1   1   8       20.87       15.59      5.81 o 
   2   1   8      100.13      106.86      8.22 o 
   3   1   8      117.77      139.32      9.15 o 
   4   1   8       79.20      105.90     13.91 o 
   5   1   8        9.45       20.16     15.20 o 
  -9   2   8       13.07       23.25      7.93 o 
  -8   2   8        5.36       -5.28      6.23 o 
  -7   2   8       73.56       88.46     11.05 o 
  -6   2   8      121.36      113.96     11.05 o 
  -5   2   8       68.81       72.62      5.49 o 
  -4   2   8       60.88       66.52      4.74 o 
  -3   2   8     3443.01     3511.17     52.45 o 
  -2   2   8      350.16      358.64     10.23 o 
  -1   2   8     4448.45     4687.14     54.95 o 
   0   2   8       75.11       69.92      5.69 o 
   1   2   8      430.10      436.58     13.28 o 
   2   2   8      708.00      682.56     19.67 o 
   3   2   8      921.55      863.52     21.80 o 
   4   2   8      291.80      276.77     21.01 o 
   5   2   8       74.35       97.53     15.17 o 
  -9   3   8        3.81        9.71      6.62 o 
  -8   3   8       35.15       41.00      7.93 o 
  -7   3   8       50.87       57.15      8.26 o 
  -6   3   8        0.73       -4.10      3.64 o 
  -5   3   8       34.34       28.80      5.36 o 
  -4   3   8       17.85       18.90      3.35 o 
  -3   3   8        9.55        8.41      2.78 o 
  -2   3   8     1307.62     1373.83     29.72 o 
  -1   3   8       30.40       40.20      3.14 o 
   0   3   8      141.86      144.38      8.94 o 
   1   3   8      258.91      242.81     10.12 o 
   2   3   8        8.45       10.28      8.49 o 
   3   3   8        0.95        4.92      6.71 o 
   4   3   8       40.22       57.68     11.68 o 
   5   3   8       16.19       29.34     12.32 o 
  -9   4   8        3.37       15.57      6.62 o 
  -8   4   8        4.91        4.67      7.15 o 
  -7   4   8       10.19       20.89      6.71 o 
  -6   4   8       81.03       83.44      8.10 o 
  -5   4   8     1226.13     1262.88     23.70 o 
  -4   4   8     1470.24     1641.74     28.31 o 
  -3   4   8      288.51      280.64     11.41 o 
  -2   4   8       22.24        9.18      3.93 o 
  -1   4   8      183.05      159.03      5.18 o 
   0   4   8     1115.70     1192.53     24.90 o 
   1   4   8     1235.62     1138.85     24.00 o 
   2   4   8      113.96      114.94      8.22 o 
   3   4   8       12.37       12.96      5.06 o 
   4   4   8        6.00       14.86      9.84 o 
  -9   5   8      200.92      178.84     19.22 o 
  -8   5   8      223.88      225.35     18.30 o 
  -7   5   8       67.71       75.43      8.93 o 
  -6   5   8      555.20      553.64     48.28 o 
  -5   5   8      933.54      836.37     21.93 o 
  -4   5   8     1830.42     1869.98     37.82 o 
  -3   5   8     1081.09     1093.40     25.63 o 
  -2   5   8       18.79        6.54      3.88 o 
  -1   5   8      594.10      603.30     15.18 o 
   0   5   8     1303.29     1187.86     28.78 o 
   1   5   8      291.97      275.63     11.05 o 
   2   5   8      495.07      478.16     15.17 o 
   3   5   8        3.80        9.18      4.71 o 
   4   5   8        7.08       20.18      8.58 o 
  -9   6   8        5.70       12.76      9.42 o 
  -8   6   8       23.77       38.14     10.06 o 
  -7   6   8      263.53      256.79     18.30 o 
  -6   6   8       38.77       51.84      9.66 o 
  -5   6   8      761.11      721.26     20.70 o 
  -4   6   8      148.52      134.41      8.75 o 
  -3   6   8     1312.44     1351.53     30.11 o 
  -2   6   8     1635.48     1605.48     34.40 o 
  -1   6   8     2100.25     2083.89     42.45 o 
   0   6   8     1157.23     1012.26     26.30 o 
   1   6   8     3403.63     3262.51     70.19 o 
   2   6   8      648.76      632.95     21.34 o 
   3   6   8      676.66      641.86     24.14 o 
   4   6   8      401.64      360.32     33.98 o 
  -8   7   8      280.59      286.55     44.26 o 
  -7   7   8      342.72      348.06     19.91 o 
  -6   7   8      481.28      449.60     30.85 o 
  -5   7   8     4252.80     4279.90     84.94 o 
  -4   7   8     2806.25     2874.60     64.26 o 
  -3   7   8     2377.86     2354.27     46.45 o 
  -2   7   8       53.01       53.64      6.49 o 
  -1   7   8     1058.93     1002.18     25.59 o 
   0   7   8     1157.38     1083.88     27.95 o 
   1   7   8      902.71      873.76     39.34 o 
   2   7   8       60.51       68.47      8.26 o 
   3   7   8       10.38        6.97      5.95 o 
   4   7   8        1.76       -8.05     11.62 o 
  -8   8   8       16.21       23.80      9.02 o 
  -7   8   8      120.31      120.77     13.91 o 
  -6   8   8        2.66        3.44      6.23 o 
  -5   8   8      796.05      732.22     34.87 o 
  -4   8   8      254.13      287.68     16.18 o 
  -3   8   8      466.57      402.87     14.95 o 
  -2   8   8      862.82      926.86     24.26 o 
  -1   8   8      650.43      590.67     22.84 o 
   0   8   8      603.83      629.86     26.86 o 
   1   8   8     1487.53     1424.49     34.76 o 
   2   8   8       79.71       81.59      9.40 o 
   3   8   8      162.92      168.37     12.95 o 
   4   8   8      111.65      111.76     21.46 o 
  -8   9   8       20.78       43.58     10.75 o 
  -7   9   8       35.49       41.12      9.78 o 
  -6   9   8       62.42       52.91      9.42 o 
  -5   9   8      226.65      226.08     14.82 o 
  -4   9   8      279.00      239.89     11.81 o 
  -3   9   8       97.95      116.67     12.75 o 
  -2   9   8       30.95       46.89      7.28 o 
  -1   9   8       71.06       84.16     12.67 o 
   0   9   8       74.16       77.56      9.64 o 
   1   9   8       21.99       24.18      6.67 o 
   2   9   8       90.91       93.62     10.30 o 
   3   9   8        0.59       -4.19      5.63 o 
   4   9   8       14.19       30.40     15.20 o 
  -8  10   8        2.09       16.99      9.48 o 
  -7  10   8        0.12       11.48      7.88 o 
  -6  10   8       15.51       25.20      8.52 o 
  -5  10   8      314.51      312.95     17.17 o 
  -4  10   8        9.04        7.45      4.65 o 
  -3  10   8       30.58       19.74      5.63 o 
  -2  10   8      971.18      989.24     26.50 o 
  -1  10   8      109.07       79.17      8.75 o 
   0  10   8       25.95       38.12      7.39 o 
   1  10   8      103.35      112.15     10.49 o 
   2  10   8      159.29      146.88     12.04 o 
   3  10   8       93.24      101.41     11.13 o 
   4  10   8       70.01       43.81     18.78 o 
  -8  11   8      348.91      329.87     23.07 o 
  -7  11   8      678.03      616.85     32.19 o 
  -6  11   8      681.71      622.60     27.50 o 
  -5  11   8     1094.24     1062.46     34.70 o 
  -4  11   8      804.20      758.08     28.27 o 
  -3  11   8      793.17      774.86     23.04 o 
  -2  11   8     1914.05     1895.90     42.15 o 
  -1  11   8      515.70      485.87     18.07 o 
   0  11   8      245.07      258.60     18.92 o 
   1  11   8      248.52      257.26     14.79 o 
   2  11   8        0.70       -3.43      5.11 o 
   3  11   8       42.82       56.29      9.40 o 
  -7  12   8      162.25      160.88     16.40 o 
  -6  12   8      478.65      401.54     34.87 o 
  -5  12   8      769.39      758.13     29.00 o 
  -4  12   8      731.71      714.19     28.28 o 
  -3  12   8     1828.70     1791.21     59.77 o 
  -2  12   8     1504.84     1457.71     35.61 o 
  -1  12   8     1745.08     1709.96     59.90 o 
   0  12   8      884.86      862.98     69.74 o 
   1  12   8      422.04      412.15     17.72 o 
   2  12   8      484.90      469.39     19.90 o 
   3  12   8      386.09      380.87     18.94 o 
  -7  13   8      229.08      208.91     18.64 o 
  -6  13   8      116.85      136.32     25.48 o 
  -5  13   8       11.94       35.69      8.38 o 
  -4  13   8        6.83       14.84      5.63 o 
  -3  13   8      122.81      135.26     10.98 o 
  -2  13   8      473.84      404.46     16.86 o 
  -1  13   8      168.66      162.26     14.50 o 
   0  13   8        7.21       10.73      6.95 o 
   1  13   8       10.40       15.53      6.35 o 
   2  13   8       53.40       73.47     10.14 o 
   3  13   8       67.88       86.81     11.00 o 
  -7  14   8        0.27       18.33     10.12 o 
  -6  14   8       14.60       40.68     10.12 o 
  -5  14   8       12.19       23.32      8.15 o 
  -4  14   8        3.99        9.71      5.55 o 
  -3  14   8      137.26      126.57     11.13 o 
  -2  14   8        4.59        1.93      5.32 o 
  -1  14   8      189.77      192.56     16.11 o 
   0  14   8       95.03      115.35     13.91 o 
   1  14   8       69.71       68.45      9.63 o 
   2  14   8      187.06      196.44     14.95 o 
  -6  15   8       50.40       62.58     13.58 o 
  -5  15   8       40.23       55.41     10.30 o 
  -4  15   8        7.78       14.12      5.91 o 
  -3  15   8      315.58      317.49     16.09 o 
  -2  15   8      211.21      196.37     13.72 o 
  -1  15   8      172.86      156.50     15.48 o 
   0  15   8       16.32       26.70      9.42 o 
   1  15   8       11.56        5.79     10.73 o 
   2  15   8       20.35       18.24      7.04 o 
  -6  16   8        0.12       -2.20     14.31 o 
  -5  16   8       40.22       36.90      9.42 o 
  -4  16   8       17.41       28.68      7.18 o 
  -3  16   8       63.45       66.61      9.08 o 
  -2  16   8       28.58       49.18     10.42 o 
  -1  16   8       88.70       95.61     19.22 o 
   0  16   8        8.83        6.83      6.87 o 
   1  16   8        4.31        4.18      7.88 o 
   2  16   8       11.75       17.44      7.90 o 
  -5  17   8       28.45       24.98     16.99 o 
  -4  17   8      101.75      112.56     11.26 o 
  -3  17   8       51.67       47.62      8.42 o 
  -2  17   8       11.91       11.34      7.88 o 
  -1  17   8       49.06       59.13     11.38 o 
   0  17   8       14.63        8.05     11.62 o 
   1  17   8       21.48       17.54      9.84 o 
  -5  18   8       10.32       14.74      8.10 o 
  -4  18   8       56.15       66.45     10.12 o 
  -3  18   8       14.87       13.76      6.07 o 
  -2  18   8       21.14       35.32     10.12 o 
  -1  18   8       35.15       18.48      9.23 o 
   0  18   8      173.03      158.76     17.38 o 
  -4  19   8      368.26      393.34     19.97 o 
  -3  19   8      271.85      272.64     21.50 o 
  -2  19   8      102.27      113.61     19.67 o 
  -1  19   8      163.67      155.00     17.57 o 
  -9   1   9       89.95       92.78     13.41 o 
  -8   1   9      242.13      267.76     18.64 o 
  -7   1   9      340.94      313.39     40.23 o 
  -6   1   9      175.04      178.95     15.65 o 
  -5   1   9        4.64        4.18      2.95 o 
  -4   1   9        0.62       -0.27      2.69 o 
  -3   1   9      472.88      452.50     25.71 o 
  -2   1   9        8.74       23.54      3.78 o 
  -1   1   9      200.55      169.36      6.80 o 
   0   1   9      366.54      360.07     12.01 o 
   1   1   9        3.63        1.24      4.07 o 
   2   1   9        0.26        6.53      4.07 o 
   3   1   9        9.25       12.78      5.35 o 
   4   1   9       13.81       25.74      9.02 o 
  -9   2   9      224.98      238.59     16.04 o 
  -8   2   9      199.36      188.90     13.53 o 
  -7   2   9      501.72      506.18     18.19 o 
  -6   2   9     1767.37     1691.92     36.20 o 
  -5   2   9     1163.82     1139.58     19.80 o 
  -4   2   9     2714.32     2721.08     42.94 o 
  -3   2   9     1362.98     1229.93     27.85 o 
  -2   2   9      570.44      543.61     13.43 o 
  -1   2   9     2409.16     2351.79     38.85 o 
   0   2   9     1386.63     1392.95     29.06 o 
   1   2   9     1079.25     1044.98     28.61 o 
   2   2   9     1096.54     1098.62     31.74 o 
   3   2   9      241.51      259.59     28.61 o 
   4   2   9      238.36      260.11     19.91 o 
  -9   3   9       87.44      108.65     14.85 o 
  -8   3   9      284.69      277.17     15.38 o 
  -7   3   9      330.18      341.74     15.02 o 
  -6   3   9      573.30      536.38     17.35 o 
  -5   3   9      304.20      291.15      8.88 o 
  -4   3   9      498.95      548.88     13.40 o 
  -3   3   9     1242.62     1169.83     27.00 o 
  -2   3   9      295.72      347.61     10.51 o 
  -1   3   9      570.74      569.76     12.50 o 
   0   3   9       11.51        6.26      4.07 o 
   1   3   9       31.84       51.37      5.98 o 
   2   3   9        0.20        2.41      4.07 o 
   3   3   9        2.18        8.52      6.26 o 
   4   3   9       10.69       26.07      9.78 o 
  -9   4   9       79.77       86.95     25.48 o 
  -8   4   9      483.85      441.10     23.02 o 
  -7   4   9      467.04      433.40     21.47 o 
  -6   4   9     1214.05     1132.52     38.00 o 
  -5   4   9     1470.85     1477.05     31.52 o 
  -4   4   9     2727.52     2689.59     51.44 o 
  -3   4   9     4107.53     4314.86     76.54 o 
  -2   4   9     3842.73     3971.33     79.39 o 
  -1   4   9     3502.24     3431.92     54.29 o 
   0   4   9     1190.57     1131.06     42.47 o 
   1   4   9     1454.51     1359.16     33.24 o 
   2   4   9      348.19      343.03     15.38 o 
   3   4   9      346.58      371.84     17.03 o 
   4   4   9       83.12       85.83     20.56 o 
  -9   5   9       20.12       23.82      8.78 o 
  -8   5   9       84.73       91.76     13.58 o 
  -7   5   9       24.43       37.87      8.78 o 
  -6   5   9      162.25      137.47     13.49 o 
  -5   5   9      957.16      930.06     27.56 o 
  -4   5   9      134.77      156.23      9.78 o 
  -3   5   9       70.96       46.85      6.35 o 
  -2   5   9      146.24      128.12     10.81 o 
  -1   5   9       27.02       26.92      7.77 o 
   0   5   9        8.09        5.73      5.13 o 
   1   5   9       93.60       95.04      9.59 o 
   2   5   9      202.34      233.93     13.72 o 
   3   5   9       14.99       18.60      5.95 o 
   4   5   9       19.20       33.98     13.41 o 
  -9   6   9        4.36       12.79      8.15 o 
  -8   6   9      102.59      109.33     15.13 o 
  -7   6   9       63.18       60.42     10.69 o 
  -6   6   9      112.40      114.24     12.32 o 
  -5   6   9      121.34      120.47      9.00 o 
  -4   6   9       98.77      114.35      8.94 o 
  -3   6   9       97.23       99.68      8.42 o 
  -2   6   9      657.95      661.82     41.05 o 
  -1   6   9        9.39        7.66      7.07 o 
   0   6   9      132.38      146.05     10.91 o 
   1   6   9       30.93       27.48      6.77 o 
   2   6   9       39.01       34.54      7.01 o 
   3   6   9       63.01       85.81     10.08 o 
   4   6   9       39.28       30.40     16.09 o 
  -8   7   9        3.67       13.29      7.25 o 
  -7   7   9        7.74       10.28      7.59 o 
  -6   7   9       84.35       86.37     11.68 o 
  -5   7   9       10.08       16.11      5.22 o 
  -4   7   9       85.79       79.12      7.71 o 
  -3   7   9        0.84        0.67      4.06 o 
  -2   7   9       32.55       32.83      6.01 o 
  -1   7   9        2.58        2.25      4.59 o 
   0   7   9        0.64       -0.36      4.46 o 
   1   7   9       37.12       39.03      7.58 o 
   2   7   9        4.84        4.37      5.13 o 
   3   7   9       42.46       56.42      9.23 o 
   4   7   9        2.82       -1.79     13.41 o 
  -8   8   9      255.27      226.31     19.28 o 
  -7   8   9      504.71      408.70     22.10 o 
  -6   8   9      233.99      210.19     16.40 o 
  -5   8   9     1193.22     1127.88     46.88 o 
  -4   8   9      860.63      829.75     23.01 o 
  -3   8   9     2081.56     2081.86     43.70 o 
  -2   8   9     2210.93     2097.98     44.38 o 
  -1   8   9      832.38      781.24     26.93 o 
   0   8   9      754.02      697.33     47.39 o 
   1   8   9      407.79      387.42     16.70 o 
   2   8   9      138.17      168.94     12.73 o 
   3   8   9      174.24      213.59     14.90 o 
  -8   9   9       59.05       86.96     13.58 o 
  -7   9   9        2.04        5.45      6.87 o 
  -6   9   9       35.61       40.27      9.48 o 
  -5   9   9       97.62       96.48     13.30 o 
  -4   9   9       31.43       44.39      6.87 o 
  -3   9   9      214.25      227.69     14.19 o 
  -2   9   9      762.39      726.60     22.02 o 
  -1   9   9      135.24      162.89     11.15 o 
   0   9   9       91.20       99.11      9.78 o 
   1   9   9       23.79       16.28      6.15 o 
   2   9   9      248.28      260.55     15.63 o 
   3   9   9       86.37       85.71     14.36 o 
  -8  10   9      182.77      201.74     29.51 o 
  -7  10   9      162.14      152.45     16.11 o 
  -6  10   9      181.17      176.26     24.59 o 
  -5  10   9      437.50      430.85     20.11 o 
  -4  10   9      148.64      135.80      9.73 o 
  -3  10   9      215.89      207.56     12.37 o 
  -2  10   9      352.66      292.29     13.76 o 
  -1  10   9       91.95       82.44      9.08 o 
   0  10   9      283.06      248.55     14.28 o 
   1  10   9      163.87      177.37     18.68 o 
   2  10   9       44.75       51.35      9.26 o 
   3  10   9      151.53      160.13     13.76 o 
  -8  11   9      120.88      112.03     15.77 o 
  -7  11   9      128.75      118.32     14.85 o 
  -6  11   9      209.25      205.04     17.38 o 
  -5  11   9      146.43      147.91     13.49 o 
  -4  11   9      314.37      317.29     14.66 o 
  -3  11   9      707.61      642.60     20.99 o 
  -2  11   9      569.23      571.97     20.12 o 
  -1  11   9      622.80      551.78     24.66 o 
   0  11   9       67.98       61.45     12.80 o 
   1  11   9       84.97       94.03     10.74 o 
   2  11   9       43.12       29.59      7.43 o 
   3  11   9       10.25       12.37      7.00 o 
  -7  12   9       56.15       37.92     10.69 o 
  -6  12   9      178.60      167.96     21.91 o 
  -5  12   9      330.95      338.20     44.26 o 
  -4  12   9      535.45      486.38     18.35 o 
  -3  12   9      568.81      529.04     19.44 o 
  -2  12   9      404.39      356.86     15.99 o 
  -1  12   9      744.32      689.37     28.76 o 
   0  12   9      714.99      655.95     28.45 o 
   1  12   9      469.81      487.10     25.93 o 
   2  12   9      243.96      241.66     16.14 o 
   3  12   9      119.52      115.01     19.31 o 
  -7  13   9       23.46       22.91      9.15 o 
  -6  13   9       61.28       78.00     13.23 o 
  -5  13   9       48.20       52.51     10.06 o 
  -4  13   9       29.42       28.07      7.01 o 
  -3  13   9      178.64      138.33     11.33 o 
  -2  13   9        0.67        2.68      4.65 o 
  -1  13   9       90.26       91.89     12.32 o 
   0  13   9       14.62       10.73      8.22 o 
   1  13   9        0.05        7.73      6.61 o 
   2  13   9        0.47        4.53      5.32 o 
  -7  14   9       73.54      111.27     17.43 o 
  -6  14   9       88.98       92.13     14.13 o 
  -5  14   9      189.49      201.60     16.93 o 
  -4  14   9       46.86       52.76      8.01 o 
  -3  14   9      112.34      113.49     12.21 o 
  -2  14   9       60.71       53.29      8.36 o 
  -1  14   9      183.86      194.92     17.07 o 
   0  14   9       73.60       75.06     12.32 o 
   1  14   9      109.38       99.63     11.69 o 
   2  14   9       34.10       36.30      8.59 o 
  -6  15   9       26.81       31.27     10.06 o 
  -5  15   9        2.60        1.39      5.59 o 
  -4  15   9       51.64       67.97      8.94 o 
  -3  15   9       84.97      100.17     10.64 o 
  -2  15   9      172.54      164.83     12.91 o 
  -1  15   9        6.70       12.91      7.88 o 
   0  15   9       20.33       11.34      9.84 o 
   1  15   9        1.84       -3.13      9.39 o 
  -6  16   9      132.46      134.81     20.56 o 
  -5  16   9      190.53      225.58     18.84 o 
  -4  16   9      411.01      394.37     18.05 o 
  -3  16   9      472.48      459.04     25.17 o 
  -2  16   9      355.99      369.15     42.47 o 
  -1  16   9      612.67      601.86     29.51 o 
   0  16   9      361.04      388.96     23.37 o 
   1  16   9      300.80      284.46     21.80 o 
  -5  17   9       36.45       46.02      9.88 o 
  -4  17   9       34.16       42.05      8.13 o 
  -3  17   9       10.89       10.18      6.15 o 
  -2  17   9        0.13        1.65      6.23 o 
  -1  17   9        5.77       -4.47      8.85 o 
   0  17   9       16.64       21.28      9.42 o 
  -4  18   9       91.89      106.87     11.91 o 
  -3  18   9      100.43      103.29     11.80 o 
  -2  18   9       77.41       90.18     13.49 o 
  -1  18   9       88.72       95.90     15.65 o 
  -3  19   9        2.10        5.44      7.25 o 
  -2  19   9        0.22       10.05      7.73 o 
  -9   0  10      109.05      142.16     21.46 o 
  -8   0  10      259.82      295.95     26.82 o 
  -7   0  10      662.48      643.75     34.87 o 
  -6   0  10      805.14      823.46     36.66 o 
  -5   0  10       12.22       24.97      5.35 o 
  -4   0  10     1469.81     1452.85     39.51 o 
  -3   0  10     2236.99     2233.50     53.64 o 
  -2   0  10     2390.68     2188.38    131.43 o 
  -1   0  10     3064.59     3147.22     70.63 o 
   0   0  10      225.53      233.36     14.31 o 
   1   0  10     1048.57     1088.12     34.87 o 
   2   0  10      604.33      570.43     25.03 o 
   3   0  10      276.14      296.84     19.67 o 
   4   0  10       59.97       68.85     18.78 o 
  -9   1  10      104.16      102.40     14.31 o 
  -8   1  10        3.13       12.84      7.88 o 
  -7   1  10      270.79      255.11     15.77 o 
  -6   1  10      552.24      521.11     39.34 o 
  -5   1  10      604.34      629.24     13.58 o 
  -4   1  10     1353.18     1362.50     22.86 o 
  -3   1  10      705.84      726.02     29.42 o 
  -2   1  10      624.70      581.66     29.04 o 
  -1   1  10     1818.68     1840.36     32.86 o 
   0   1  10      407.84      391.88     13.86 o 
   1   1  10      561.15      570.97     23.69 o 
   2   1  10      526.67      533.78     17.07 o 
   3   1  10      198.81      221.91     12.32 o 
   4   1  10      131.47      144.89     19.22 o 
  -9   2  10      180.17      154.01     16.11 o 
  -8   2  10      867.24      828.98     50.52 o 
  -7   2  10      895.93      836.84     30.54 o 
  -6   2  10     1645.66     1540.68     79.57 o 
  -5   2  10      361.70      411.06     14.90 o 
  -4   2  10     1758.00     1680.01     35.96 o 
  -3   2  10     2510.13     2706.78     44.49 o 
  -2   2  10     2042.59     2025.93     54.07 o 
  -1   2  10      841.26      791.32     22.32 o 
   0   2  10       25.40       38.00      5.69 o 
   1   2  10      266.25      251.42     17.88 o 
   2   2  10       41.31       65.50     14.31 o 
   3   2  10      234.10      245.44     12.64 o 
  -9   3  10        3.18       14.10      8.15 o 
  -8   3  10       33.51       48.71     10.42 o 
  -7   3  10        2.04        3.58      6.95 o 
  -6   3  10       83.09       90.24     10.94 o 
  -5   3  10      669.82      716.26     17.39 o 
  -4   3  10       56.43       61.31      7.19 o 
  -3   3  10      279.98      277.77     12.32 o 
  -2   3  10      288.89      252.87     11.55 o 
  -1   3  10      138.45      160.32      8.33 o 
   0   3  10      466.39      462.15     21.46 o 
   1   3  10       11.50       10.12      5.78 o 
   2   3  10      198.36      192.87     13.23 o 
   3   3  10       30.99       34.97      7.25 o 
  -9   4  10       48.81       60.07     12.22 o 
  -8   4  10       15.75       21.49      8.78 o 
  -7   4  10       25.06       33.28     12.52 o 
  -6   4  10      278.17      229.70     16.29 o 
  -5   4  10      370.81      375.60     12.32 o 
  -4   4  10      714.08      662.25     19.44 o 
  -3   4  10        2.07        1.58      3.93 o 
  -2   4  10       27.46       27.79      5.78 o 
  -1   4  10      416.68      393.23     19.14 o 
   0   4  10       78.25       94.39     15.65 o 
   1   4  10      189.75      166.03     11.90 o 
   2   4  10       32.89       36.83      7.44 o 
   3   4  10       11.10       10.45      6.71 o 
  -9   5  10        9.07       11.11     10.73 o 
  -8   5  10       35.47       39.97     16.54 o 
  -7   5  10        0.42       -2.82      5.98 o 
  -6   5  10       21.19       18.96      7.60 o 
  -5   5  10      407.61      410.81     15.37 o 
  -4   5  10       87.77       79.80      7.85 o 
  -3   5  10      295.60      278.12     21.69 o 
  -2   5  10      464.37      440.33     15.94 o 
  -1   5  10      187.43      185.66     18.41 o 
   0   5  10      987.30      956.41     26.63 o 
   1   5  10      448.67      432.88     17.70 o 
   2   5  10       16.61       16.33      5.98 o 
   3   5  10      117.22      115.95     11.08 o 
  -9   6  10      115.11      114.09     20.56 o 
  -8   6  10      602.22      592.73     27.37 o 
  -7   6  10      192.65      213.29     22.35 o 
  -6   6  10     1413.00     1366.26     44.70 o 
  -5   6  10     2577.31     2586.02     51.41 o 
  -4   6  10     1802.49     1685.81     72.18 o 
  -3   6  10      898.49      864.25     23.55 o 
  -2   6  10      308.54      277.96     12.91 o 
  -1   6  10      743.36      708.79     26.08 o 
   0   6  10      556.02      530.52     25.03 o 
   1   6  10      532.34      482.13     19.02 o 
   2   6  10       10.65       10.78      5.78 o 
   3   6  10       81.08       96.59     10.91 o 
  -8   7  10       26.72       19.12      9.02 o 
  -7   7  10       45.36       43.62     10.06 o 
  -6   7  10        5.59       20.56      7.59 o 
  -5   7  10       48.46       52.52      7.56 o 
  -4   7  10       15.81       28.04      6.25 o 
  -3   7  10      367.89      350.31     14.62 o 
  -2   7  10      445.91      410.59     15.82 o 
  -1   7  10       10.26        4.37      6.35 o 
   0   7  10      161.11      160.78     12.96 o 
   1   7  10      100.79      102.09     16.54 o 
   2   7  10       37.05       51.12      8.10 o 
   3   7  10       99.97      113.16     12.03 o 
  -8   8  10      274.46      273.40     21.00 o 
  -7   8  10       59.05       67.44     11.68 o 
  -6   8  10      715.98      652.22     27.45 o 
  -5   8  10     1751.04     1723.21     38.63 o 
  -4   8  10     1202.92     1157.02     30.97 o 
  -3   8  10     1090.19     1059.83     27.87 o 
  -2   8  10     1248.37     1147.61     29.54 o 
  -1   8  10     1714.10     1642.91     43.31 o 
   0   8  10     2014.73     1999.69     45.49 o 
   1   8  10     1229.04     1181.33     32.42 o 
   2   8  10      262.81      285.07     19.67 o 
   3   8  10      277.75      283.62     17.59 o 
  -8   9  10       39.94       41.33     10.75 o 
  -7   9  10       13.42       19.16      8.58 o 
  -6   9  10      153.25      149.20     15.40 o 
  -5   9  10      469.20      443.97     16.93 o 
  -4   9  10       92.81       98.45      9.05 o 
  -3   9  10      125.53      140.12     10.61 o 
  -2   9  10      160.84      174.32     11.87 o 
  -1   9  10      315.80      298.09     14.62 o 
   0   9  10     1112.23     1066.71     30.10 o 
   1   9  10      530.28      508.09     20.45 o 
   2   9  10       81.41       85.80     10.66 o 
   3   9  10      140.55      149.29     14.10 o 
  -8  10  10        0.05       -0.43      7.73 o 
  -7  10  10        2.11        8.39      8.15 o 
  -6  10  10       60.23       42.18     10.53 o 
  -5  10  10       59.64       45.53      7.53 o 
  -4  10  10      132.17      111.98      9.75 o 
  -3  10  10       59.66       58.02      7.87 o 
  -2  10  10       71.16       71.70      8.78 o 
  -1  10  10        8.90        1.92      6.44 o 
   0  10  10        7.03        5.98      5.78 o 
   1  10  10        2.43        3.12      5.58 o 
   2  10  10       23.98       22.01      7.90 o 
  -8  11  10        0.19       19.22     10.12 o 
  -7  11  10       12.51       12.52      8.38 o 
  -6  11  10        0.10        5.50      6.23 o 
  -5  11  10      112.58      102.19     10.26 o 
  -4  11  10       15.79       24.35      6.27 o 
  -3  11  10       30.04       25.83      6.83 o 
  -2  11  10       20.51       16.76      5.85 o 
  -1  11  10       46.32       26.66      8.78 o 
   0  11  10       91.94       80.77      9.97 o 
   1  11  10        5.10        8.33      6.17 o 
   2  11  10      114.52      118.27     11.99 o 
  -7  12  10      184.87      201.21     19.28 o 
  -6  12  10      292.54      305.97     24.14 o 
  -5  12  10      129.92      152.51     11.26 o 
  -4  12  10      213.63      214.15     13.36 o 
  -3  12  10      881.37      833.57     28.51 o 
  -2  12  10      816.89      746.40     24.59 o 
  -1  12  10      496.22      480.24     24.02 o 
   0  12  10      208.62      205.66     17.70 o 
   1  12  10      174.36      161.69     13.59 o 
   2  12  10       89.68       90.19     11.65 o 
  -7  13  10        7.76       24.89      9.78 o 
  -6  13  10        7.48        3.39      7.60 o 
  -5  13  10        0.57        3.58      6.32 o 
  -4  13  10       42.53       43.71      7.84 o 
  -3  13  10        4.94        2.98      5.16 o 
  -2  13  10       24.14       31.42      7.41 o 
  -1  13  10      229.56      200.34     17.07 o 
   0  13  10      125.73      124.49     21.46 o 
   1  13  10      109.12       92.21     11.33 o 
   2  13  10      138.07      136.20     26.91 o 
  -7  14  10      319.29      375.07     40.68 o 
  -6  14  10      389.92      362.18     60.35 o 
  -5  14  10      182.74      193.03     16.67 o 
  -4  14  10      491.62      506.94     20.04 o 
  -3  14  10      679.42      617.60     22.34 o 
  -2  14  10      351.62      323.45     16.97 o 
  -1  14  10      290.87      296.32     33.53 o 
   0  14  10        9.84       10.59      8.15 o 
   1  14  10       53.64       65.69     10.30 o 
  -6  15  10       73.02       52.71     12.52 o 
  -5  15  10      104.53       98.20     13.74 o 
  -4  15  10      297.74      273.70     21.89 o 
  -3  15  10      235.77      230.37     15.12 o 
  -2  15  10      280.87      284.85     20.86 o 
  -1  15  10      192.08      176.59     17.07 o 
   0  15  10       57.22       72.31     13.28 o 
   1  15  10       55.06       54.76     12.32 o 
  -6  16  10       39.15       57.88     12.86 o 
  -5  16  10        0.12       -0.57      6.87 o 
  -4  16  10       62.14       48.88      8.75 o 
  -3  16  10      121.67       98.86     11.29 o 
  -2  16  10      106.46      106.21     14.13 o 
  -1  16  10       66.17       63.08     13.58 o 
   0  16  10        7.63        9.76      7.73 o 
  -5  17  10       31.84       30.32      9.75 o 
  -4  17  10        0.09        6.70      5.63 o 
  -3  17  10        0.07       13.17      6.11 o 
  -2  17  10        5.02        8.45      6.87 o 
  -1  17  10        5.66       14.75      9.48 o 
  -4  18  10      177.91      165.66     13.88 o 
  -3  18  10       46.74       57.85      9.92 o 
  -2  18  10       25.85       23.64     10.06 o 
  -9   1  11       23.90       31.29      9.48 o 
  -8   1  11        1.39        6.26      6.95 o 
  -7   1  11       92.18      106.15     12.22 o 
  -6   1  11      130.26      127.06     11.81 o 
  -5   1  11      582.74      556.70     15.11 o 
  -4   1  11      132.78      149.80     11.74 o 
  -3   1  11      265.95      258.25      9.93 o 
  -2   1  11      218.12      218.10     11.16 o 
  -1   1  11      898.64      822.49     26.38 o 
   0   1  11      570.13      554.41     19.63 o 
   1   1  11      314.68      300.11     35.32 o 
   2   1  11       77.51       87.62     10.25 o 
   3   1  11       37.34       54.53      9.23 o 
  -9   2  11       52.71       45.42     17.43 o 
  -8   2  11      102.86      116.36     23.69 o 
  -7   2  11      524.77      515.55     23.29 o 
  -6   2  11      359.44      360.78     29.06 o 
  -5   2  11      309.22      320.76     11.31 o 
  -4   2  11     1857.85     1767.70     37.02 o 
  -3   2  11      716.31      740.61     17.87 o 
  -2   2  11     1058.66     1000.68     25.60 o 
  -1   2  11      424.01      423.28     17.88 o 
   0   2  11        0.24        1.45      4.60 o 
   1   2  11      163.79      153.08     11.90 o 
   2   2  11       22.02       30.18      8.05 o 
   3   2  11        1.80        6.82      5.78 o 
  -9   3  11       15.80       24.57      9.78 o 
  -8   3  11       18.57       47.23     10.53 o 
  -7   3  11      115.21      123.96     13.49 o 
  -6   3  11      211.88      228.42     15.77 o 
  -5   3  11      478.06      490.21     26.71 o 
  -4   3  11      415.47      382.93     25.44 o 
  -3   3  11      460.12      442.28     13.81 o 
  -2   3  11      563.86      551.37     24.38 o 
  -1   3  11      828.78      760.71     22.61 o 
   0   3  11      681.74      669.81     22.16 o 
   1   3  11      512.08      502.75     19.85 o 
   2   3  11      296.52      309.15     16.87 o 
   3   3  11      145.89      178.23     13.89 o 
  -9   4  11       27.98       36.90     10.30 o 
  -8   4  11       39.03       60.06     11.05 o 
  -7   4  11       12.48        3.70      6.44 o 
  -6   4  11       16.46       15.70      7.88 o 
  -5   4  11       99.36      114.54      9.40 o 
  -4   4  11       38.55       57.04      7.04 o 
  -3   4  11      319.20      316.41     13.57 o 
  -2   4  11       65.41       71.91      8.13 o 
  -1   4  11       67.57       70.81      8.26 o 
   0   4  11        0.36       -0.16      6.71 o 
   1   4  11        2.12        6.15      5.13 o 
   2   4  11       21.93       10.37      6.23 o 
   3   4  11       13.78       25.19      6.44 o 
  -9   5  11      213.25      204.68     19.21 o 
  -8   5  11      408.63      353.89     22.80 o 
  -7   5  11      885.48      847.90     32.08 o 
  -6   5  11      565.06      527.09     23.37 o 
  -5   5  11     1164.89     1167.26     58.12 o 
  -4   5  11     1581.42     1614.53     40.20 o 
  -3   5  11     2818.49     2839.65     76.50 o 
  -2   5  11     1913.08     1985.89     43.08 o 
  -1   5  11      984.81      976.61     27.29 o 
   0   5  11      542.57      512.02     36.21 o 
   1   5  11      600.49      553.13     20.83 o 
   2   5  11      586.04      616.92     25.48 o 
   3   5  11      282.93      283.38     18.78 o 
  -9   6  11       15.18       28.64     10.94 o 
  -8   6  11       40.01       27.75     13.41 o 
  -7   6  11       11.70       13.29      7.60 o 
  -6   6  11       62.02       57.48     10.69 o 
  -5   6  11      154.64      123.21      9.78 o 
  -4   6  11        7.33       12.13      4.97 o 
  -3   6  11       32.09       37.12      7.06 o 
  -2   6  11        9.04       11.99      5.81 o 
  -1   6  11       50.72       49.00     12.47 o 
   0   6  11        2.87        8.94      5.95 o 
   1   6  11      109.19      109.70     26.82 o 
   2   6  11      131.17      146.82     12.88 o 
   3   6  11       18.61       33.28      7.28 o 
  -8   7  11       39.68       55.71     11.08 o 
  -7   7  11        2.00        2.93      6.87 o 
  -6   7  11        2.71        8.94      6.62 o 
  -5   7  11       18.51       14.27      5.39 o 
  -4   7  11       13.40       15.87      9.85 o 
  -3   7  11       36.67       33.81      6.87 o 
  -2   7  11       17.68       17.33      5.91 o 
  -1   7  11        3.03       -4.33      4.28 o 
   0   7  11       26.87       25.23      6.62 o 
   1   7  11        8.29        3.23      8.49 o 
   2   7  11       39.51       45.78      8.10 o 
  -8   8  11      146.14      155.07     16.67 o 
  -7   8  11       43.92       56.85     11.05 o 
  -6   8  11      353.33      322.99     19.73 o 
  -5   8  11      280.71      270.84     13.34 o 
  -4   8  11      104.72      103.10      9.42 o 
  -3   8  11       85.42       74.97      8.75 o 
  -2   8  11       50.36       57.08      8.05 o 
  -1   8  11      108.15      118.91     13.28 o 
   0   8  11      195.92      178.33     23.25 o 
   1   8  11       11.23       15.83      5.51 o 
   2   8  11        0.61        7.15      5.78 o 
  -8   9  11      238.25      196.81     18.94 o 
  -7   9  11      340.93      357.02     21.88 o 
  -6   9  11      187.86      188.03     16.74 o 
  -5   9  11      666.90      685.30     22.01 o 
  -4   9  11      589.75      581.79     34.41 o 
  -3   9  11     1794.46     1783.65     41.29 o 
  -2   9  11     1005.66     1012.49     28.55 o 
  -1   9  11      694.51      664.67     58.56 o 
   0   9  11      518.38      501.44     20.12 o 
   1   9  11      318.63      346.34     17.89 o 
   2   9  11      325.75      371.13     19.41 o 
  -8  10  11      175.74      163.04     17.94 o 
  -7  10  11       94.99      104.35     17.43 o 
  -6  10  11      508.16      445.40     23.37 o 
  -5  10  11      389.12      403.99     25.32 o 
  -4  10  11      357.09      318.50     15.13 o 
  -3  10  11      343.40      304.59     21.14 o 
  -2  10  11      233.23      230.50     14.28 o 
  -1  10  11       86.53       84.95     12.64 o 
   0  10  11       65.06       82.07     10.46 o 
   1  10  11        0.78        7.54      5.78 o 
   2  10  11       10.29       13.41      7.36 o 
  -7  11  11       61.89       86.93     13.53 o 
  -6  11  11      222.92      199.38     25.93 o 
  -5  11  11      492.05      494.56     19.01 o 
  -4  11  11      357.01      328.43     15.31 o 
  -3  11  11      610.14      595.53     21.50 o 
  -2  11  11      547.95      519.09     20.13 o 
  -1  11  11      795.29      763.38     42.02 o 
   0  11  11      845.11      874.91     35.40 o 
   1  11  11      254.15      243.86     16.31 o 
  -7  12  11        0.16        3.28      7.28 o 
  -6  12  11        3.16      -12.52      8.94 o 
  -5  12  11       78.15       77.73     14.11 o 
  -4  12  11        5.42        0.62      5.12 o 
  -3  12  11       85.16       87.03      9.97 o 
  -2  12  11       45.08       47.51      8.67 o 
  -1  12  11       31.21       21.14      8.78 o 
   0  12  11       89.52      108.74     24.14 o 
   1  12  11        4.37        5.12      9.54 o 
  -7  13  11       26.03       21.70     10.08 o 
  -6  13  11       10.62       16.09     13.41 o 
  -5  13  11      104.85       99.87     10.57 o 
  -4  13  11        5.61        9.50      5.32 o 
  -3  13  11       16.30       10.96      5.91 o 
  -2  13  11        0.28        2.11      5.22 o 
  -1  13  11        0.16        7.94     13.86 o 
   0  13  11       17.88       28.39     10.06 o 
   1  13  11        0.04       -6.66      6.44 o 
  -6  14  11       78.17       72.42     20.56 o 
  -5  14  11       71.66       81.24      9.98 o 
  -4  14  11       88.62      103.43     11.18 o 
  -3  14  11      139.60      143.56     12.21 o 
  -2  14  11      128.91      140.60     15.77 o 
  -1  14  11       17.54       24.14     10.12 o 
   0  14  11       34.13       24.70      9.15 o 
  -6  15  11      142.84      164.51     27.72 o 
  -5  15  11      149.01      168.13     16.29 o 
  -4  15  11      155.14      160.66     13.07 o 
  -3  15  11       82.89       97.10     15.26 o 
  -2  15  11      124.35      119.40     14.50 o 
  -1  15  11      274.26      270.40     21.17 o 
   0  15  11      176.87      173.50     18.30 o 
  -5  16  11       53.52       70.49     11.96 o 
  -4  16  11      154.92      158.27     18.13 o 
  -3  16  11       78.33       92.69     11.13 o 
  -2  16  11      102.87       94.29     14.21 o 
  -1  16  11       30.99       38.51     14.75 o 
  -4  17  11       94.89       94.86     11.52 o 
  -3  17  11       80.36       98.76     11.65 o 
  -2  17  11       80.08       83.84     14.21 o 
  -9   0  12      186.69      156.47     25.03 o 
  -8   0  12      465.21      451.52     34.87 o 
  -7   0  12      290.93      267.34     27.72 o 
  -6   0  12       76.23       82.26     16.09 o 
  -5   0  12        6.23       14.57      5.35 o 
  -4   0  12       40.34       42.87      8.22 o 
  -3   0  12       69.68       89.65     10.06 o 
  -2   0  12      132.31      146.63     19.67 o 
  -1   0  12      569.33      591.89     37.55 o 
   0   0  12      378.26      395.19     31.29 o 
   1   0  12      160.97      151.10     22.35 o 
   2   0  12      200.23      177.93     25.03 o 
  -9   1  12       83.32       67.95     18.78 o 
  -8   1  12      311.08      312.93     31.29 o 
  -7   1  12      764.44      778.76     44.70 o 
  -6   1  12      477.60      487.28     32.19 o 
  -5   1  12      348.42      364.17     12.81 o 
  -4   1  12     2012.13     1899.08     53.43 o 
  -3   1  12      834.69      855.25     23.75 o 
  -2   1  12     1867.85     1799.20     58.12 o 
  -1   1  12      432.46      445.66     22.44 o 
   0   1  12      223.23      215.76     13.54 o 
   1   1  12      330.68      328.92     16.65 o 
   2   1  12      206.54      199.10     18.01 o 
  -9   2  12        0.56       23.25     11.62 o 
  -8   2  12        0.37        4.47      5.69 o 
  -7   2  12       36.04       35.56      8.78 o 
  -6   2  12       42.41       47.02      8.15 o 
  -5   2  12       15.10       21.06      5.32 o 
  -4   2  12        1.79        5.36      4.52 o 
  -3   2  12        5.23        7.61      4.70 o 
  -2   2  12        7.01        9.75      6.62 o 
  -1   2  12        9.19       16.18      6.09 o 
   0   2  12       53.03       57.57     10.73 o 
   1   2  12      113.89      136.29     11.74 o 
   2   2  12      102.64      105.56     19.67 o 
  -9   3  12        8.82       17.91      9.02 o 
  -8   3  12       56.27       61.49     10.42 o 
  -7   3  12        3.37        5.11     11.18 o 
  -6   3  12      134.03      126.10     12.46 o 
  -5   3  12      331.77      331.37     16.52 o 
  -4   3  12       97.04      113.93      8.03 o 
  -3   3  12       80.18       91.02      9.05 o 
  -2   3  12      222.11      197.90     21.91 o 
  -1   3  12       46.67       48.03      7.58 o 
   0   3  12       11.28       23.55      6.77 o 
   1   3  12        4.58        3.69      4.60 o 
   2   3  12       71.17       88.46     10.42 o 
  -9   4  12       12.57       12.30      8.77 o 
  -8   4  12       11.57       19.06      8.78 o 
  -7   4  12      118.56      124.24     27.27 o 
  -6   4  12       57.05       55.97     10.30 o 
  -5   4  12       10.51       21.51      5.78 o 
  -4   4  12       83.76       82.57     12.72 o 
  -3   4  12      107.85      117.66      9.72 o 
  -2   4  12        1.18        5.28      6.23 o 
  -1   4  12      232.76      249.95     13.67 o 
   0   4  12      657.00      630.26     25.48 o 
   1   4  12        0.76        6.36      8.94 o 
   2   4  12       19.87       34.37      7.71 o 
  -9   5  12      112.79      136.30     20.56 o 
  -8   5  12      297.69      296.38     20.75 o 
  -7   5  12      171.34      195.67     21.01 o 
  -6   5  12     1629.46     1637.33     46.94 o 
  -5   5  12     1569.91     1607.95     37.16 o 
  -4   5  12     1498.94     1457.41     35.08 o 
  -3   5  12      991.06      988.77     27.13 o 
  -2   5  12     1488.76     1399.23     34.43 o 
  -1   5  12     1444.15     1350.99     43.94 o 
   0   5  12     1864.64     1776.67     74.66 o 
   1   5  12      525.91      540.34     21.46 o 
   2   5  12      253.68      285.10     17.03 o 
  -8   6  12        0.07        8.53      6.87 o 
  -7   6  12        1.63        9.39      9.39 o 
  -6   6  12      171.14      189.51     18.78 o 
  -5   6  12       55.33       47.11      7.56 o 
  -4   6  12      238.23      266.00     13.42 o 
  -3   6  12        2.03       -0.11      4.45 o 
  -2   6  12      173.07      160.04     11.61 o 
  -1   6  12       58.05       52.99     10.75 o 
   0   6  12        1.56        8.58      5.95 o 
   1   6  12        1.24        2.40      5.41 o 
   2   6  12       20.76       36.41      8.10 o 
  -8   7  12       98.51      112.31     14.61 o 
  -7   7  12        4.26        8.46      7.51 o 
  -6   7  12      280.97      268.21     18.58 o 
  -5   7  12      191.31      196.91     12.33 o 
  -4   7  12       55.39       61.11      8.08 o 
  -3   7  12      115.64      115.37     10.30 o 
  -2   7  12       49.81       41.08      7.19 o 
  -1   7  12       95.60       90.71     12.95 o 
   0   7  12      326.28      324.08     16.21 o 
   1   7  12       28.05       31.40      7.28 o 
   2   7  12       50.17       75.33     10.25 o 
  -8   8  12        6.36       10.33      8.49 o 
  -7   8  12        0.51        2.54      5.98 o 
  -6   8  12        8.84       21.46     13.41 o 
  -5   8  12       35.71       46.60      7.61 o 
  -4   8  12       76.58       75.92      8.94 o 
  -3   8  12      290.97      261.46     17.70 o 
  -2   8  12      223.65      224.27     19.84 o 
  -1   8  12      283.39      274.53     19.91 o 
   0   8  12      314.54      302.12     17.03 o 
   1   8  12      124.48      143.07     12.57 o 
  -8   9  12       45.01       50.72     10.91 o 
  -7   9  12       28.73       25.55      9.78 o 
  -6   9  12      634.91      540.03     37.55 o 
  -5   9  12      319.45      317.63     15.44 o 
  -4   9  12      140.78      150.71     12.34 o 
  -3   9  12        2.41        1.44      4.93 o 
  -2   9  12       25.72       35.08      7.61 o 
  -1   9  12       29.19       25.93     13.41 o 
   0   9  12      114.11      123.93     11.74 o 
   1   9  12       18.29       24.81      7.71 o 
  -8  10  12        1.38        9.97      8.10 o 
  -7  10  12        0.29       11.69      8.15 o 
  -6  10  12       97.88       92.09     18.78 o 
  -5  10  12       66.78       96.94     14.63 o 
  -4  10  12       12.80       12.74      6.69 o 
  -3  10  12       36.59       58.13      8.23 o 
  -2  10  12       14.93       20.19      6.87 o 
  -1  10  12       67.58       65.33     12.32 o 
   0  10  12      114.43       97.73     14.39 o 
   1  10  12       16.25       20.76      7.32 o 
  -7  11  12      208.08      222.40     38.00 o 
  -6  11  12       60.82       86.73     18.78 o 
  -5  11  12       81.52       91.40      9.73 o 
  -4  11  12      359.51      364.67     16.69 o 
  -3  11  12      567.49      530.54     30.69 o 
  -2  11  12      310.95      315.35     16.80 o 
  -1  11  12      114.46      119.43     15.48 o 
   0  11  12        7.91       16.68      9.15 o 
   1  11  12       84.57       86.13     12.08 o 
  -7  12  12        0.13        9.71      8.58 o 
  -6  12  12       11.91       16.09     10.73 o 
  -5  12  12       17.91       25.30      6.65 o 
  -4  12  12       59.09       55.14      9.11 o 
  -3  12  12       20.07       31.64      7.32 o 
  -2  12  12      139.84      129.49     19.56 o 
  -1  12  12      103.64      115.94     15.13 o 
   0  12  12       19.61       11.78      8.78 o 
  -6  13  12      424.66      336.18     33.98 o 
  -5  13  12      355.00      392.19     18.47 o 
  -4  13  12      845.69      804.81     30.59 o 
  -3  13  12      632.09      636.16     35.30 o 
  -2  13  12      718.13      695.08     34.42 o 
  -1  13  12      404.09      425.59     24.92 o 
   0  13  12      173.90      167.78     22.35 o 
  -6  14  12        5.36        7.15     10.73 o 
  -5  14  12       27.00       47.63     11.44 o 
  -4  14  12        0.21        0.17      4.95 o 
  -3  14  12        5.46       17.01      6.33 o 
  -2  14  12       12.58       25.26     12.52 o 
  -1  14  12       42.63       42.47     12.01 o 
  -5  15  12       24.62       49.15      8.23 o 
  -4  15  12      126.79      132.97     12.53 o 
  -3  15  12       84.57      122.64     12.37 o 
  -2  15  12      105.88      120.64     15.77 o 
  -1  15  12       24.86       29.24     11.68 o 
  -4  16  12       33.03       41.73      8.36 o 
  -3  16  12       73.73       72.39     10.44 o 
  -2  16  12       63.98       46.00     11.58 o 
  -9   1  13       32.52       65.27     18.78 o 
  -8   1  13       78.24       98.35     20.56 o 
  -7   1  13      169.14      177.04     16.67 o 
  -6   1  13       34.45       31.60      9.15 o 
  -5   1  13      113.67      118.25      8.65 o 
  -4   1  13       25.03       35.40      6.32 o 
  -3   1  13       20.10       31.29      8.85 o 
  -2   1  13       51.89       51.27     10.06 o 
  -1   1  13       39.95       32.97     10.42 o 
   0   1  13       19.34       22.39      8.52 o 
   1   1  13       61.92       72.45     12.22 o 
   2   1  13        3.86       17.45      7.88 o 
  -9   2  13       46.63       59.01     16.99 o 
  -8   2  13      106.51      122.49     22.35 o 
  -7   2  13      346.84      348.70     32.19 o 
  -6   2  13     1248.89     1285.83     41.08 o 
  -5   2  13      987.34      979.08     23.36 o 
  -4   2  13      498.40      546.77     18.89 o 
  -3   2  13      953.57      936.97     43.36 o 
  -2   2  13      369.74      370.05     20.86 o 
  -1   2  13     1162.95     1143.89     40.46 o 
   0   2  13      434.27      423.71     28.16 o 
   1   2  13      158.28      159.05     16.40 o 
   2   2  13       95.07      125.38     18.33 o 
  -9   3  13      241.13      186.87     26.82 o 
  -8   3  13      417.74      416.65     33.98 o 
  -7   3  13      789.40      759.09     45.60 o 
  -6   3  13      700.33      769.33     67.95 o 
  -5   3  13     1122.79     1180.09     26.46 o 
  -4   3  13      948.34      931.44     27.98 o 
  -3   3  13      600.21      647.49     27.50 o 
  -2   3  13      614.59      542.49     26.82 o 
  -1   3  13      167.17      185.29     36.21 o 
   0   3  13      140.42      138.50     11.90 o 
   1   3  13       50.02       71.90     13.41 o 
  -8   4  13       30.36       40.10     10.53 o 
  -7   4  13        6.56       11.00      7.58 o 
  -6   4  13        2.78       13.97      7.51 o 
  -5   4  13      110.76      133.51     10.49 o 
  -4   4  13      130.58      156.43     11.33 o 
  -3   4  13      672.27      704.41     22.25 o 
  -2   4  13      268.44      278.24     19.57 o 
  -1   4  13      596.48      583.88     20.98 o 
   0   4  13      181.22      212.47     14.72 o 
   1   4  13      557.45      600.83     25.03 o 
  -8   5  13      241.34      245.23     19.48 o 
  -7   5  13      353.13      341.42     20.19 o 
  -6   5  13      540.02      469.94     22.38 o 
  -5   5  13      780.81      735.22     23.05 o 
  -4   5  13      722.86      672.42     23.17 o 
  -3   5  13     1033.44      992.47     28.17 o 
  -2   5  13      392.47      355.65     20.86 o 
  -1   5  13      286.04      260.94     23.25 o 
   0   5  13      134.33      145.90     12.05 o 
   1   5  13       17.91       20.47      8.49 o 
  -8   6  13       36.81       28.07      9.42 o 
  -7   6  13      126.89      128.57     14.50 o 
  -6   6  13        2.50        0.00      8.94 o 
  -5   6  13      185.34      160.48     11.69 o 
  -4   6  13      192.86      191.40     12.73 o 
  -3   6  13      182.86      155.36     11.67 o 
  -2   6  13      190.70      160.96     15.48 o 
  -1   6  13       50.93       61.51     11.38 o 
   0   6  13       14.13       31.68      8.05 o 
   1   6  13      142.12      128.64     12.40 o 
  -8   7  13       39.64       62.70     12.96 o 
  -7   7  13       14.25       12.94      7.25 o 
  -6   7  13      148.87      112.66     20.56 o 
  -5   7  13       94.35       89.01     10.00 o 
  -4   7  13      174.87      187.95     12.88 o 
  -3   7  13       59.85       69.64      8.81 o 
  -2   7  13       49.01       57.70     11.38 o 
  -1   7  13        6.85       -2.25      7.25 o 
   0   7  13        0.61        6.76      5.59 o 
   1   7  13       10.12       14.69      6.44 o 
  -8   8  13       78.37       91.24     13.58 o 
  -7   8  13       25.73        9.84     12.52 o 
  -6   8  13       19.14       16.99     12.52 o 
  -5   8  13      235.86      250.45     13.99 o 
  -4   8  13      505.47      488.54     19.43 o 
  -3   8  13      907.51      866.20     26.99 o 
  -2   8  13      661.90      624.97     41.13 o 
  -1   8  13      486.49      395.61     23.07 o 
   0   8  13      444.87      415.30     29.06 o 
   1   8  13      462.78      474.79     24.59 o 
  -8   9  13      223.47      240.46     20.48 o 
  -7   9  13      204.91      228.43     18.94 o 
  -6   9  13      577.13      545.40     37.55 o 
  -5   9  13      407.85      411.47     19.22 o 
  -4   9  13      501.39      492.61     22.75 o 
  -3   9  13      704.65      622.52     22.35 o 
  -2   9  13      344.35      335.08     16.70 o 
  -1   9  13      490.37      456.89     40.68 o 
   0   9  13      237.59      224.84     17.88 o 
  -7  10  13      134.78      140.89     16.99 o 
  -6  10  13      190.53      177.03     24.14 o 
  -5  10  13      371.15      407.45     23.96 o 
  -4  10  13      303.02      308.36     16.34 o 
  -3  10  13      374.70      392.18     17.70 o 
  -2  10  13      183.98      214.69     14.75 o 
  -1  10  13      221.52      247.25     20.54 o 
   0  10  13       77.15       90.87     14.54 o 
  -7  11  13      116.46      113.32     15.17 o 
  -6  11  13      179.60      194.91     25.93 o 
  -5  11  13       70.54       99.39     10.74 o 
  -4  11  13       56.59       66.05      9.51 o 
  -3  11  13       23.15       11.76      6.56 o 
  -2  11  13        9.94       12.26      5.84 o 
  -1  11  13       20.11       21.20     14.31 o 
   0  11  13        2.62        4.90      9.02 o 
  -6  12  13      106.62       83.15     19.67 o 
  -5  12  13       90.61      106.16     11.18 o 
  -4  12  13        8.63       12.64      5.91 o 
  -3  12  13      101.69      107.30     25.29 o 
  -2  12  13        7.28        9.08      7.73 o 
  -1  12  13      184.81      191.79     19.60 o 
  -6  13  13        3.08        9.84     13.41 o 
  -5  13  13        2.09        9.12      5.84 o 
  -4  13  13        5.34       11.99      6.52 o 
  -3  13  13        3.11       10.52      6.08 o 
  -2  13  13       12.74       21.21      7.88 o 
  -1  13  13        1.12       -4.92     10.28 o 
  -5  14  13       25.62       47.96      8.05 o 
  -4  14  13       37.50       44.99     10.05 o 
  -3  14  13        6.34       12.49      6.35 o 
  -2  14  13       86.05       79.68     13.49 o 
  -4  15  13      110.47      129.49     12.37 o 
  -3  15  13       41.88       59.04     10.09 o 
  -8   0  14      590.96      591.00     41.13 o 
  -7   0  14      777.92      871.74     48.28 o 
  -6   0  14      649.04      704.55     40.23 o 
  -5   0  14      861.27      874.75     31.59 o 
  -4   0  14      987.05     1012.12     50.96 o 
  -3   0  14      952.17      985.30     51.86 o 
  -2   0  14     1104.61     1110.47     57.22 o 
  -1   0  14      564.75      623.19     42.02 o 
   0   0  14      392.95      430.95     34.87 o 
   1   0  14      337.19      390.72     33.98 o 
  -8   1  14       51.19       67.21     15.20 o 
  -7   1  14       67.73       58.65     11.68 o 
  -6   1  14        6.85        8.44      7.88 o 
  -5   1  14       32.71       15.09      5.10 o 
  -4   1  14       10.67       20.35      7.88 o 
  -3   1  14        0.06       -8.97      5.98 o 
  -2   1  14        4.20        3.58      6.44 o 
  -1   1  14       35.31       32.63     10.12 o 
   0   1  14        0.48       -4.43      6.23 o 
   1   1  14       50.65       51.08     12.07 o 
  -8   2  14      474.65      474.77     36.66 o 
  -7   2  14      281.52      286.30     20.83 o 
  -6   2  14      157.46      153.50     15.17 o 
  -5   2  14      776.85      744.20     20.08 o 
  -4   2  14     1180.50     1132.84     38.88 o 
  -3   2  14     1019.52      951.25     35.72 o 
  -2   2  14      864.25      793.22     57.22 o 
  -1   2  14      114.01      102.37     27.27 o 
   0   2  14      134.64      125.81     23.25 o 
   1   2  14      304.80      315.88     23.70 o 
  -8   3  14        8.11       19.67     13.41 o 
  -7   3  14        2.06        5.36      9.84 o 
  -6   3  14       10.10       15.51      7.25 o 
  -5   3  14      120.54      115.05     10.47 o 
  -4   3  14      130.14      136.41     11.09 o 
  -3   3  14      148.95      143.58     32.19 o 
  -2   3  14      269.74      217.04     24.59 o 
  -1   3  14       35.32       24.32      9.42 o 
   0   3  14       58.31       43.21     22.35 o 
   1   3  14      148.47      144.82     16.67 o 
  -8   4  14        0.43       -5.36      7.15 o 
  -7   4  14       81.41       62.59     17.88 o 
  -6   4  14      714.43      639.28     39.34 o 
  -5   4  14       43.98       39.90      7.04 o 
  -4   4  14       23.62       25.45      6.11 o 
  -3   4  14       36.78       34.42      8.85 o 
  -2   4  14       19.90       27.27      9.23 o 
  -1   4  14      594.67      511.92     27.19 o 
   0   4  14      173.01      133.17     16.11 o 
   1   4  14        1.42        9.09      8.94 o 
  -8   5  14       11.25       15.20     14.31 o 
  -7   5  14       32.64       39.31     13.86 o 
  -6   5  14        1.57        8.05     10.73 o 
  -5   5  14        0.47       17.98      5.39 o 
  -4   5  14       58.55       74.00      9.45 o 
  -3   5  14      166.89      173.94     16.40 o 
  -2   5  14       76.78       72.30     11.96 o 
  -1   5  14      306.74      304.74     22.44 o 
   0   5  14       88.62      108.29     11.37 o 
  -8   6  14      245.15      254.98     19.73 o 
  -7   6  14      317.68      349.32     20.61 o 
  -6   6  14     1204.14     1215.97     59.01 o 
  -5   6  14     1035.53     1139.02     31.49 o 
  -4   6  14     1160.76     1187.19     35.23 o 
  -3   6  14     1212.72     1245.95     42.67 o 
  -2   6  14      582.83      571.02     27.50 o 
  -1   6  14      855.44      787.70     48.28 o 
   0   6  14      397.69      385.46     18.52 o 
  -8   7  14        6.55       16.74      7.73 o 
  -7   7  14        1.96        5.91      8.05 o 
  -6   7  14       31.23       44.70     16.09 o 
  -5   7  14        4.94        4.17      5.11 o 
  -4   7  14       13.43       18.85      5.92 o 
  -3   7  14       36.21       37.98      9.02 o 
  -2   7  14       49.23       67.34     12.60 o 
  -1   7  14       60.91       59.93     27.72 o 
   0   7  14       58.00       85.78     10.91 o 
  -7   8  14      274.44      266.97     20.83 o 
  -6   8  14      638.37      674.15     42.92 o 
  -5   8  14      404.48      418.71     17.89 o 
  -4   8  14      328.19      322.69     16.20 o 
  -3   8  14      315.68      307.24     16.07 o 
  -2   8  14      243.58      223.12     18.97 o 
  -1   8  14      417.98      384.19     24.33 o 
   0   8  14      215.44      240.12     16.21 o 
  -7   9  14        0.64        8.60      8.15 o 
  -6   9  14       10.36        7.15     10.73 o 
  -5   9  14        1.87       13.97      6.45 o 
  -4   9  14        5.36       -2.25     10.01 o 
  -3   9  14        2.06        1.99      5.39 o 
  -2   9  14        0.12       -2.68      6.87 o 
  -1   9  14       20.78       23.69      8.22 o 
   0   9  14        2.71        8.94     10.73 o 
  -7  10  14        0.12        2.50      6.23 o 
  -6  10  14       97.43       96.56     20.56 o 
  -5  10  14       22.62       28.07      7.88 o 
  -4  10  14       52.21       72.11      9.52 o 
  -3  10  14       52.90       49.41      8.23 o 
  -2  10  14       26.23       27.63      9.78 o 
  -1  10  14       85.53       89.46     14.85 o 
  -6  11  14       27.83       33.98     13.41 o 
  -5  11  14        0.49        7.98      5.22 o 
  -4  11  14       14.11       28.47      7.18 o 
  -3  11  14        0.61        3.16      5.45 o 
  -2  11  14        4.09       11.62     10.28 o 
  -1  11  14        0.27       11.62      8.93 o 
  -6  12  14       71.04       59.01     16.99 o 
  -5  12  14      260.05      297.50     19.97 o 
  -4  12  14      284.68      245.69     22.93 o 
  -3  12  14      281.63      291.49     21.91 o 
  -2  12  14      345.02      322.86     23.65 o 
  -5  13  14        9.93       31.95      7.76 o 
  -4  13  14        1.21       12.82      6.71 o 
  -3  13  14       22.12       37.49      8.36 o 
  -8   1  15        1.56       10.73      8.22 o 
  -7   1  15       47.29       61.22     11.68 o 
  -6   1  15       90.16       79.57     12.22 o 
  -5   1  15       26.42       51.86      9.78 o 
  -4   1  15      117.87      120.44     27.72 o 
  -3   1  15      152.22      165.48     16.11 o 
  -2   1  15      208.60      191.07     18.33 o 
  -1   1  15      424.75      389.73     36.66 o 
   0   1  15      129.56      127.15     20.56 o 
  -8   2  15      168.75      200.94     19.28 o 
  -7   2  15      243.55      244.25     19.60 o 
  -6   2  15      384.22      375.94     32.63 o 
  -5   2  15      155.43      179.50     14.59 o 
  -4   2  15      222.17      241.85     18.64 o 
  -3   2  15      130.25      136.67     14.75 o 
  -2   2  15      147.95      150.18     17.03 o 
  -1   2  15      133.62      124.27     16.11 o 
   0   2  15       25.73       36.66     10.06 o 
  -8   3  15       86.99       89.24     14.50 o 
  -7   3  15      173.08      179.39     32.63 o 
  -6   3  15      458.27      475.04     34.42 o 
  -5   3  15      220.31      297.20     19.05 o 
  -4   3  15      559.61      562.39     26.55 o 
  -3   3  15      352.19      381.49     29.51 o 
  -2   3  15      394.04      397.47     23.70 o 
  -1   3  15      422.67      354.52     51.86 o 
   0   3  15      160.27      162.67     17.67 o 
  -8   4  15      328.47      345.12     34.87 o 
  -7   4  15      143.68      157.36     23.25 o 
  -6   4  15      352.35      341.55     28.61 o 
  -5   4  15      233.59      251.47     19.44 o 
  -4   4  15      319.96      339.93     20.83 o 
  -3   4  15      159.62      162.35     16.74 o 
  -2   4  15       85.29      113.42     14.21 o 
  -1   4  15       33.05       37.37     11.05 o 
   0   4  15       27.07       36.50     10.42 o 
  -8   5  15      109.68      115.34     22.35 o 
  -7   5  15       51.01       54.54     16.09 o 
  -6   5  15       71.22       92.09     17.88 o 
  -5   5  15      292.74      335.56     15.65 o 
  -4   5  15      249.82      254.94     25.03 o 
  -3   5  15      242.68      257.07     20.23 o 
  -2   5  15      193.97      217.66     19.28 o 
  -1   5  15       35.18       37.87      9.78 o 
  -7   6  15        0.14       22.35     13.41 o 
  -6   6  15        0.24        8.05     10.73 o 
  -5   6  15       21.00       40.03      7.49 o 
  -4   6  15        8.55       17.81      8.49 o 
  -3   6  15       10.67       19.67      8.85 o 
  -2   6  15        1.15        2.72      7.25 o 
  -1   6  15       11.18        4.40      7.88 o 
  -7   7  15        7.30        6.71      7.59 o 
  -6   7  15       40.27       29.51     13.41 o 
  -5   7  15       24.51       23.90     11.02 o 
  -4   7  15       61.83       75.12      9.57 o 
  -3   7  15       23.35       28.51      8.52 o 
  -2   7  15        3.74       15.20      9.48 o 
  -1   7  15        2.33        7.60      6.95 o 
  -7   8  15      158.24      184.55     17.67 o 
  -6   8  15      316.88      337.07     29.51 o 
  -5   8  15      240.69      270.56     16.17 o 
  -4   8  15      285.20      302.47     17.13 o 
  -3   8  15      142.98      152.26     16.74 o 
  -2   8  15       40.28       68.69     12.60 o 
  -1   8  15       24.21       27.69      9.02 o 
  -7   9  15        4.54       21.46      8.85 o 
  -6   9  15        2.53       -8.05      8.94 o 
  -5   9  15       90.17      115.53     11.85 o 
  -4   9  15       95.34      125.91     11.87 o 
  -3   9  15      178.17      205.96     18.97 o 
  -2   9  15      139.81      149.12     20.56 o 
  -6  10  15      125.35      123.39     22.35 o 
  -5  10  15       52.97       62.62      9.78 o 
  -4  10  15      126.85      137.57     12.73 o 
  -3  10  15       70.33       77.26     13.41 o 
  -2  10  15       78.15       92.86     17.43 o 
  -5  11  15       85.96       89.19     11.00 o 
  -4  11  15      102.11      111.00     11.81 o 
  -3  11  15       90.54       85.46     14.31 o 
  -4  12  15        2.82       -1.22      7.45 o 
  -7   0  16       29.77       34.87     14.31 o 
  -5   0  16       33.72       36.66     14.31 o 
  -4   0  16        8.56        2.68      9.84 o 
  -3   0  16        1.56        7.15      8.05 o 
  -2   0  16        9.17       21.46     15.20 o 
  -1   0  16        5.57       -0.89      8.94 o 
  -7   1  16      190.21      204.50     18.30 o 
  -6   1  16      311.63      379.99     29.51 o 
  -5   1  16      344.37      375.52     22.13 o 
  -4   1  16      514.43      543.52     47.39 o 
  -3   1  16      380.68      423.24     36.66 o 
  -2   1  16      303.58      343.11     24.63 o 
  -1   1  16       84.36       97.90     14.85 o 
  -7   2  16        0.17        5.95      7.25 o 
  -6   2  16        1.28       -0.89      8.94 o 
  -5   2  16       23.64       18.03      7.88 o 
  -4   2  16        0.31        7.67      7.51 o 
  -3   2  16        6.18       19.04      8.52 o 
  -2   2  16        2.06        5.45      6.87 o 
  -1   2  16        4.39        7.58      7.88 o 
  -7   3  16      103.23      124.47     15.48 o 
  -6   3  16       22.60       30.40     12.52 o 
  -5   3  16       28.07       38.65      8.85 o 
  -4   3  16        1.99       10.15      7.25 o 
  -3   3  16       29.96       43.43     18.33 o 
  -2   3  16        2.93        9.29      7.60 o 
  -1   3  16      113.02       86.00     14.21 o 
  -7   4  16       46.45       59.01     16.99 o 
  -6   4  16       30.51       20.56     11.62 o 
  -5   4  16        0.39       22.86      6.44 o 
  -4   4  16        7.92       14.65      8.15 o 
  -3   4  16        0.60        6.15      7.88 o 
  -2   4  16        0.01        5.64      8.15 o 
  -7   5  16      220.83      194.91     26.82 o 
  -6   5  16      320.55      361.22     30.40 o 
  -5   5  16       42.04       72.42     12.52 o 
  -4   5  16      221.28      225.51     18.94 o 
  -3   5  16       31.32       38.29     11.05 o 
  -2   5  16      157.43      195.16     19.91 o 
  -7   6  16       36.41       21.46     12.52 o 
  -6   6  16       32.86       24.14     11.62 o 
  -5   6  16        0.83       21.84      7.07 o 
  -4   6  16        4.15        9.11      6.62 o 
  -3   6  16        0.34       12.52      8.85 o 
  -2   6  16        6.34        9.52      8.78 o 
  -6   7  16      394.40      422.01     33.08 o 
  -5   7  16      310.18      358.51     28.23 o 
  -4   7  16      320.09      336.94     23.70 o 
  -3   7  16      210.16      248.82     21.17 o 
  -2   7  16      185.20      211.54     20.54 o 
  -6   8  16       11.62       -3.58      9.84 o 
  -5   8  16        0.54        6.82      8.77 o 
  -4   8  16        0.26        8.74      8.52 o 
  -3   8  16        0.98       10.28      8.85 o 
  -5   9  16       10.60       10.86      8.04 o 
  -4   9  16       48.33       39.19     10.42 o 
  -3   9  16       16.94        6.29      8.78 o 
  -7   1  17       72.36       71.53     17.88 o 
  -5   1  17        6.12        9.39      6.32 o 
  -4   1  17       27.60       30.86      9.78 o 
  -3   1  17        3.09       -2.34      7.93 o 
  -7   2  17       43.87       61.69     15.20 o 
  -5   2  17       41.66       79.11     12.32 o 
  -4   2  17       47.14       56.54     11.96 o 
  -3   2  17       45.90       56.53     14.31 o 
  -5   3  17      151.61      177.31     17.03 o 
  -4   3  17      299.63      304.51     33.53 o 
  -3   3  17       80.26      107.40     16.54 o 
  -5   4  17       82.30      112.46     14.50 o 
  -4   4  17       58.46       90.28     14.21 o 
  -3   4  17       98.31      138.22     18.78 o 
  -5   5  17      132.83      128.91     15.17 o 
  -4   5  17      132.69      130.05     16.11 o 
  -3   5  17      103.59      127.37     20.12 o 
  -5   6  17       16.04       24.92      9.78 o 
  -4   6  17        2.25        3.87      8.52 o 
                                                 
